# Supplementary material for: New and poorly known Palaearctic fungus gnats (Diptera, Sciaroidea)
Source: Biodivers Data J. 2017 Mar 6;(5):e11760. doi: 10.3897/BDJ.5.e11760 (PMC5345105; doi:10.3897/BDJ.5.e11760)
Supplement: XML Treatment for Orfelia boreoalpina [file BDJ.5.e11760-treatment1.xml]

<!DOCTYPE tp:taxon-treatment
  PUBLIC "-//TaxonX//DTD Taxonomic Treatment Publishing DTD v0 20100105//EN" "tax-treatment-NSO.dtd">
<tp:taxon-treatment xmlns:tp="http://www.plazi.org/taxpub"><tp:treatment-meta><mixed-citation publication-type="journal"><person-group><name><surname>Salmela</surname><given-names>Jukka</given-names></name><name><surname>Kolcsár</surname><given-names>Levente-Péter</given-names></name></person-group><article-title>New and poorly known Palaearctic fungus gnats (<tp:taxon-name><tp:taxon-name-part taxon-name-part-type="order">Diptera</tp:taxon-name-part></tp:taxon-name>, <tp:taxon-name><tp:taxon-name-part taxon-name-part-type="superfamily">Sciaroidea</tp:taxon-name-part></tp:taxon-name>)</article-title><source>Biodivers Data J</source><day>06</day><month>3</month><year>2017</year><volume>2017</volume><issue>5</issue><pub-id pub-id-type="doi">10.3897/BDJ.5.e11760</pub-id></mixed-citation></tp:treatment-meta><tp:nomenclature><tp:taxon-name><tp:taxon-name-part taxon-name-part-type="genus">Orfelia</tp:taxon-name-part> <tp:taxon-name-part taxon-name-part-type="species">boreoalpina</tp:taxon-name-part><object-id xmlns:xlink="http://www.w3.org/1999/xlink" content-type="zoobank" xlink:type="simple" object-id-type="ZooBank">urn:lsid:zoobank.org:act:B5A81F63-3F71-4A8F-B23B-ADF5CA4211D3</object-id></tp:taxon-name><tp:taxon-authority>Salmela</tp:taxon-authority><tp:taxon-status xmlns:xlink="http://www.w3.org/1999/xlink" xlink:type="simple">sp. n.</tp:taxon-status></tp:nomenclature><tp:treatment-sec sec-type="materials"><title>Materials</title><list list-type="alpha-lower" list-content="occurrences"><list-item><p><bold>Type status:</bold> <named-content xmlns:xlink="http://www.w3.org/1999/xlink" content-type="dwc:typeStatus" xlink:type="simple">Holotype</named-content>. <bold>Occurrence:</bold> catalogNumber: <named-content xmlns:xlink="http://www.w3.org/1999/xlink" content-type="dwc:catalogNumber" xlink:type="simple">DIPT-JS-2014-0233</named-content>; recordedBy: <named-content xmlns:xlink="http://www.w3.org/1999/xlink" content-type="dwc:recordedBy" xlink:type="simple">M. Mäkilä</named-content>; individualCount: <named-content xmlns:xlink="http://www.w3.org/1999/xlink" content-type="dwc:individualCount" xlink:type="simple">1</named-content>; sex: <named-content xmlns:xlink="http://www.w3.org/1999/xlink" content-type="dwc:sex" xlink:type="simple">M</named-content>; lifeStage: <named-content xmlns:xlink="http://www.w3.org/1999/xlink" content-type="dwc:lifeStage" xlink:type="simple">adult</named-content>; <bold>Taxon:</bold> phylum: <named-content xmlns:xlink="http://www.w3.org/1999/xlink" content-type="dwc:phylum" xlink:type="simple"><tp:taxon-name><tp:taxon-name-part taxon-name-part-type="phylum">Arthropoda</tp:taxon-name-part></tp:taxon-name></named-content>; class: <named-content xmlns:xlink="http://www.w3.org/1999/xlink" content-type="dwc:class" xlink:type="simple"><tp:taxon-name><tp:taxon-name-part taxon-name-part-type="class">Insecta</tp:taxon-name-part></tp:taxon-name></named-content>; order: <named-content xmlns:xlink="http://www.w3.org/1999/xlink" content-type="dwc:order" xlink:type="simple"><tp:taxon-name><tp:taxon-name-part taxon-name-part-type="order">Diptera</tp:taxon-name-part></tp:taxon-name></named-content>; <bold>Location:</bold> country: <named-content xmlns:xlink="http://www.w3.org/1999/xlink" content-type="dwc:country" xlink:type="simple">Finland</named-content>; stateProvince: <named-content xmlns:xlink="http://www.w3.org/1999/xlink" content-type="dwc:stateProvince" xlink:type="simple">Lapponia kemensis pars orientalis</named-content>; municipality: <named-content xmlns:xlink="http://www.w3.org/1999/xlink" content-type="dwc:municipality" xlink:type="simple">Savukoski</named-content>; locality: <named-content xmlns:xlink="http://www.w3.org/1999/xlink" content-type="dwc:locality" xlink:type="simple">Törmäoja Conservation Area</named-content>; decimalLatitude: <named-content xmlns:xlink="http://www.w3.org/1999/xlink" content-type="dwc:decimalLatitude" xlink:type="simple">67.823</named-content>; decimalLongitude: <named-content xmlns:xlink="http://www.w3.org/1999/xlink" content-type="dwc:decimalLongitude" xlink:type="simple">29.439</named-content>; <bold>Identification:</bold> identifiedBy: <named-content xmlns:xlink="http://www.w3.org/1999/xlink" content-type="dwc:identifiedBy" xlink:type="simple">Jukka E. Salmela</named-content>; <bold>Event:</bold> eventDate: <named-content xmlns:xlink="http://www.w3.org/1999/xlink" content-type="dwc:eventDate" xlink:type="simple">2014-08-07</named-content>; <bold>Record Level:</bold> institutionCode: <named-content xmlns:xlink="http://www.w3.org/1999/xlink" content-type="dwc:institutionCode" xlink:type="simple">ZMUT</named-content></p></list-item><list-item><p><bold>Type status:</bold> <named-content xmlns:xlink="http://www.w3.org/1999/xlink" content-type="dwc:typeStatus" xlink:type="simple">Paratype</named-content>. <bold>Occurrence:</bold> catalogNumber: <named-content xmlns:xlink="http://www.w3.org/1999/xlink" content-type="dwc:catalogNumber" xlink:type="simple">BIOUG08366-D12</named-content>; recordNumber: <named-content xmlns:xlink="http://www.w3.org/1999/xlink" content-type="dwc:recordNumber" xlink:type="simple">bayw.17</named-content>; recordedBy: <named-content xmlns:xlink="http://www.w3.org/1999/xlink" content-type="dwc:recordedBy" xlink:type="simple">G. Sellmayer</named-content>; individualCount: <named-content xmlns:xlink="http://www.w3.org/1999/xlink" content-type="dwc:individualCount" xlink:type="simple">1</named-content>; sex: <named-content xmlns:xlink="http://www.w3.org/1999/xlink" content-type="dwc:sex" xlink:type="simple">female</named-content>; <bold>Location:</bold> country: <named-content xmlns:xlink="http://www.w3.org/1999/xlink" content-type="dwc:country" xlink:type="simple">Germany</named-content>; stateProvince: <named-content xmlns:xlink="http://www.w3.org/1999/xlink" content-type="dwc:stateProvince" xlink:type="simple">Bavaria</named-content>; locality: <named-content xmlns:xlink="http://www.w3.org/1999/xlink" content-type="dwc:locality" xlink:type="simple">Nationalpark Bayerischer Wald, 11.3 km N of Grafenau</named-content>; decimalLatitude: <named-content xmlns:xlink="http://www.w3.org/1999/xlink" content-type="dwc:decimalLatitude" xlink:type="simple">48.9509</named-content>; decimalLongitude: <named-content xmlns:xlink="http://www.w3.org/1999/xlink" content-type="dwc:decimalLongitude" xlink:type="simple">13.422</named-content>; <bold>Event:</bold> eventDate: <named-content xmlns:xlink="http://www.w3.org/1999/xlink" content-type="dwc:eventDate" xlink:type="simple">2012-09-13/22</named-content>; <bold>Record Level:</bold> institutionCode: <named-content xmlns:xlink="http://www.w3.org/1999/xlink" content-type="dwc:institutionCode" xlink:type="simple">ZSM</named-content></p></list-item></list></tp:treatment-sec><tp:treatment-sec sec-type="Description"><title>Description</title><p>Male. Head bicolored, vertex with a triangular dark area, laterally yellowish brown (Fig. <xref ref-type="fig" rid="F3531810">1</xref><xref ref-type="fig" rid="F3531815">a</xref>, <xref ref-type="fig" rid="F3531816">b</xref>, <xref ref-type="fig" rid="F3531817">c</xref>). Three ocelli in shallow triangular arrangement, median ocellus smaller than laterals. Vertex covered by short black setae. Clypeus short, yellowish brown. Palpi pale, bearing both light and dark setae. Length ratio of palpal segments 3–5: 3:4=1.2, 4:5=0.67. Penultimate segment 2.25 times as long as wide, last segment 3.86 times as long as wide. Antennae dark brown, flagellomeres bearing dark sensilla that are shorter than width of respective flagellomere. First flagellomere widest apically, its length:width ratio 1.26 (width measured from the apex of the flagellomere). Other flagellomeres quadratic, slightly shorter than wide, except apical one that is elongated and bearing apical papilla; length:width ratios of fourth and last flagellomeres 0.9 and 1.91, respectively (Fig. <xref ref-type="fig" rid="F3531810">1</xref><xref ref-type="fig" rid="F3531816">b</xref>).</p><p>Scutum yellowish with three longitudinal brown stripes; median stripe consisting of two stripes that are largely merged, a narrow anterior gap between the stripes is present (Fig. <xref ref-type="fig" rid="F3531810">1</xref><xref ref-type="fig" rid="F3531816">b</xref>, <xref ref-type="fig" rid="F3531817">c</xref>). Dark setae on scutum are present. Pleural sclerites of thorax light brown in colour, all bare except scutellum that has a dense row of setae along posterior margin. Halter light brown with dark setae.</p><p>Wings yellowish, with a faint subapical dark band extending from C to M2. Veins dark brown except bm–cu and bRs that are lighter. Veins R1 and bCuA with dorsal setae, R5 setose both ventrally and dorsally. Sc ending in C before bRs. R4 very short, about 0.12 times longer than apical portion of R5. Wing length 4.1 mm.</p><p>Coxae yellowish brown - brown, bearing short dark setae, legs yellowish. Ratio of femur to tibia for fore, mid and hind legs: 0.79, 0.68, 0.63. Ratio of tibia to basitarsus for fore, mid and hind legs: 1.67, 1.0, 1.0. Anterior spur of mid-tarsus about 0.5 times longer than posterior spur.</p><p>Abdominal tergites and sternites brown, bearing dark setae. Hypopygium brown. 9th tergite widest medially, apex rounded. Gonocoxites dorsally with an outgrowth, bearing a few long apical setae and having a mesial protrusion (Fig. <xref ref-type="fig" rid="F3531819">2</xref><xref ref-type="fig" rid="F3531828">a</xref>). Cerci prominent, club-like, apically setose, extending to the level of apices of gonostyli (Fig. <xref ref-type="fig" rid="F3531819">2</xref><xref ref-type="fig" rid="F3531828">a</xref>). Ventral lobe of gonostylus curved, its apical half mostly bare (Fig. <xref ref-type="fig" rid="F3531819">2</xref><xref ref-type="fig" rid="F3531828">a</xref>, <xref ref-type="fig" rid="F3531829">b</xref>). Dorsal lobe of gonostylus elongated, pointed in dorsal view, bearing two black subapical long setae (Fig. <xref ref-type="fig" rid="F3531819">2</xref><xref ref-type="fig" rid="F3531828">a</xref>, <xref ref-type="fig" rid="F3531829">b</xref>). Aedeagus curved ventrad in lateral view, apex blunt and medially widest in dorsal view (Fig. <xref ref-type="fig" rid="F3531819">2</xref><xref ref-type="fig" rid="F3531828">a</xref>, <xref ref-type="fig" rid="F3531829">b</xref>, <xref ref-type="fig" rid="F3531831">d</xref>). Parameres rod-like, apically dentate (Fig. <xref ref-type="fig" rid="F3531819">2</xref><xref ref-type="fig" rid="F3531830">c</xref>).</p><p>Female.The paratype female is lacking all legs except right fore leg and right hind femur. The specimen is slightly paler than the holotype male. The specimen may be somewhat teneral or it has bleached in the Malaise trap or later in the ethanol. Otherwise the specimen is very similar to the holotype. Antennal flagellomeres, except first and last, are wider than long (length:width ratio of 4th segment is 0.78). Cerci short, apically truncated, gonocoxite 8 short and rounded. Wing length 3.9 mm.</p></tp:treatment-sec><tp:treatment-sec sec-type="Diagnosis"><title>Diagnosis</title><p>The new species is characterised by the short and dark antennae, a yellow scutum with contrasting scutellar stripes, brown pleural sclerites of the thorax, brown, unicolorous abdomen and a short R4 vein. The dorsal lobe of gonostylus is strongly curved. The ventral lobe of gonostylus has only two black apical setae, while <italic><tp:taxon-name><tp:taxon-name-part taxon-name-part-type="genus">O.</tp:taxon-name-part> <tp:taxon-name-part taxon-name-part-type="species">nigricornis</tp:taxon-name-part></tp:taxon-name></italic> (Fabricius) and <italic><tp:taxon-name><tp:taxon-name-part taxon-name-part-type="genus">O.</tp:taxon-name-part> <tp:taxon-name-part taxon-name-part-type="species">subnigricornis</tp:taxon-name-part></tp:taxon-name></italic> Zaitzev &amp; Menzel have a bunch of setae.</p></tp:treatment-sec><tp:treatment-sec sec-type="Etymology"><title>Etymology</title><p>The name of the new species refers to its putative boreo-alpine, disjunct range in Europe. The name is a noun in apposition.</p></tp:treatment-sec><tp:treatment-sec sec-type="Distribution"><title>Distribution</title><p>The new species has been observed from eastern Finnish Lapland, the north boreal ecoregion, and from Germany, Bavaria (see <xref ref-type="bibr" rid="B3531344">Geiger et al. 2016</xref>). It is likely that <italic><tp:taxon-name><tp:taxon-name-part taxon-name-part-type="genus">O.</tp:taxon-name-part> <tp:taxon-name-part taxon-name-part-type="species">boreoalpina</tp:taxon-name-part></tp:taxon-name></italic> sp.n. has a disjunct European range, having populations in the northern Fennoscandia and the Central European mountains (Fig. <xref ref-type="fig" rid="F3531642">3</xref>).</p></tp:treatment-sec><tp:treatment-sec sec-type="Ecology"><title>Ecology</title><p>The Finnish sampling site was a herb-rich meadow, harbouring vascular plants such as <italic><tp:taxon-name><tp:taxon-name-part taxon-name-part-type="genus">Bistorta</tp:taxon-name-part> <tp:taxon-name-part taxon-name-part-type="species">vivipara</tp:taxon-name-part></tp:taxon-name></italic> and <italic><tp:taxon-name><tp:taxon-name-part taxon-name-part-type="genus">Trollius</tp:taxon-name-part> <tp:taxon-name-part taxon-name-part-type="species">europaeus</tp:taxon-name-part></tp:taxon-name></italic>, and is probably flooded during snowmelt in spring. The meadow is surrounded by pine (<italic><tp:taxon-name><tp:taxon-name-part taxon-name-part-type="genus">Pinus</tp:taxon-name-part> <tp:taxon-name-part taxon-name-part-type="species">sylvestris</tp:taxon-name-part></tp:taxon-name></italic>) dominated boreal forest. Bavarian site is a conifer-dominated mountain forest (<xref ref-type="bibr" rid="B3531344">Geiger et al. 2016</xref>)</p></tp:treatment-sec><tp:treatment-sec sec-type="Taxon discussion"><title>Taxon discussion</title><p>The new species is rather distant to all other Holarctic species, but it may be closest to <italic><tp:taxon-name><tp:taxon-name-part taxon-name-part-type="genus">O.</tp:taxon-name-part> <tp:taxon-name-part taxon-name-part-type="species">nigricornis</tp:taxon-name-part></tp:taxon-name></italic> and <italic><tp:taxon-name><tp:taxon-name-part taxon-name-part-type="genus">O.</tp:taxon-name-part> <tp:taxon-name-part taxon-name-part-type="species">subnigricornis</tp:taxon-name-part></tp:taxon-name></italic> (see below). If using the key provided by <xref ref-type="bibr" rid="B3530529">Hutson et al. 1980</xref>, (species known from Great Britain), the species should either have a largely black or orange thorax, including the pleura, but <italic><tp:taxon-name><tp:taxon-name-part taxon-name-part-type="genus">O.</tp:taxon-name-part> <tp:taxon-name-part taxon-name-part-type="species">boreoalpina</tp:taxon-name-part></tp:taxon-name></italic> sp.n. has an orange scutum and brown pleura, thus dropping out already in the first couplet. In the key provided by <xref ref-type="bibr" rid="B3530548">Zaitzev 1994</xref> (Russian species), the new species keys in the first couplet (mesonotum yellow with broad longitudinal stripes). In the couplets 2–5 there are three options, and the new species comes closest to <italic><tp:taxon-name><tp:taxon-name-part taxon-name-part-type="genus">O.</tp:taxon-name-part> <tp:taxon-name-part taxon-name-part-type="species">nigricornis</tp:taxon-name-part></tp:taxon-name></italic>, that has elongated palpal segments and one pointed outgrowth on the dorsal side of gonocoxites. <italic><tp:taxon-name><tp:taxon-name-part taxon-name-part-type="genus">Orfelia</tp:taxon-name-part> <tp:taxon-name-part taxon-name-part-type="species">nigricornis</tp:taxon-name-part></tp:taxon-name></italic>, however, has a tuft of setae on the apex of dorsal lobe of the gonostylus while <italic><tp:taxon-name><tp:taxon-name-part taxon-name-part-type="genus">O.</tp:taxon-name-part> <tp:taxon-name-part taxon-name-part-type="species">boreoalpina</tp:taxon-name-part></tp:taxon-name></italic> has only two dark setae. Other more or less similar species are 1) <italic><tp:taxon-name><tp:taxon-name-part taxon-name-part-type="genus">O.</tp:taxon-name-part> <tp:taxon-name-part taxon-name-part-type="species">subnigricornis</tp:taxon-name-part></tp:taxon-name></italic>, that is characterized by the yellow scape and pedicel and median flagellomeres that are 1.4 times longer than wide (<xref ref-type="bibr" rid="B3531357">Zaitzev and Menzel 1996</xref>) (scape and pedicel dark and median flagellomeres about as long as wide in <italic><tp:taxon-name><tp:taxon-name-part taxon-name-part-type="genus">O.</tp:taxon-name-part> <tp:taxon-name-part taxon-name-part-type="species">boreoalpina</tp:taxon-name-part></tp:taxon-name></italic> sp.n.; in addition dorsal lobe of the gonostylus in <italic><tp:taxon-name><tp:taxon-name-part taxon-name-part-type="genus">O.</tp:taxon-name-part> <tp:taxon-name-part taxon-name-part-type="species">subnigricornis</tp:taxon-name-part></tp:taxon-name></italic> has a tuft of setae, only two setae are present in the new species), 2) <italic><tp:taxon-name><tp:taxon-name-part taxon-name-part-type="genus">O.</tp:taxon-name-part> <tp:taxon-name-part taxon-name-part-type="species">sachalinensis</tp:taxon-name-part></tp:taxon-name></italic> (Matsumura) has a yellow abdomen and indistinct scutal stripes (see <xref ref-type="bibr" rid="B3531367">Okada 1938</xref>, as <italic><tp:taxon-name><tp:taxon-name-part taxon-name-part-type="genus">Zelmira</tp:taxon-name-part> <tp:taxon-name-part taxon-name-part-type="species">sachalinensis</tp:taxon-name-part></tp:taxon-name></italic>) (<italic><tp:taxon-name><tp:taxon-name-part taxon-name-part-type="genus">O.</tp:taxon-name-part> <tp:taxon-name-part taxon-name-part-type="species">boreoalpina</tp:taxon-name-part></tp:taxon-name></italic> sp.n. has a brown abdomen and strong scutal stripes) and 3) <italic><tp:taxon-name><tp:taxon-name-part taxon-name-part-type="genus">O.</tp:taxon-name-part> <tp:taxon-name-part taxon-name-part-type="species">minima</tp:taxon-name-part></tp:taxon-name></italic> (Giglio-Tos) that has a yellowish scape, pedicel and a yellowish abdomen (<xref ref-type="bibr" rid="B3531377">Giglio-Tos 1890</xref>) (all dark in <italic><tp:taxon-name><tp:taxon-name-part taxon-name-part-type="genus">O.</tp:taxon-name-part> <tp:taxon-name-part taxon-name-part-type="species">boreoalpina</tp:taxon-name-part></tp:taxon-name></italic> sp.n.).</p></tp:treatment-sec><tp:treatment-sec sec-type="DNA barcoding"><title>DNA barcoding</title><p>Holotype male: BOLD Sample ID: DIPT-JS-2014-0233. BOLD Process ID: <ext-link xmlns:xlink="http://www.w3.org/1999/xlink" ext-link-type="uri" xlink:href="http://www.boldsystems.org/index.php/Public_RecordView?processid=SCFI064-15" xlink:type="simple">SCFI064-15</ext-link>. GenBank accession number: <ext-link xmlns:xlink="http://www.w3.org/1999/xlink" ext-link-type="uri" xlink:href="http://www.ncbi.nlm.nih.gov/nuccore/KY062990" xlink:type="simple">KY062990</ext-link>.</p><p>AACATTATATTTTATTTTAGGGACATGGTCAGGAATACTAGGAACATCAATAAGAATTTTAATTCGAGCAGAATTAGGATATCCGGGAGCATTAATTGGAAACGACCAAATTTATAATGTTGTAGTCACAGCTCATGCTTTTGTAATAATTTTTTTTATAGTTATACCTACTATAATTGGAGGTTTCGGAAATTGATTAGTACCTTTAATATTAGGGGCCCCAGATATGGCTTTTCCTCGAATAAATAACATAAGATTTTGACTTCTCCCTCCTTCACTTTCTTTACTATTAATAAGAAGAATAGTAGAAAGTGGTTCTGGAACAGGATGAACTGTATATCCTCCCCTATCTTCTACTTTATCTCATTCTGGTAGATCAGTTGACTTAACTATTTTTTCTCTTCATTTAGCAGGAATTTCTTCAATTCTTGGGGCAGTCAATTTTATTACTACAATTATCAACATACGATCACCTGGGATAAACATAGACATAATACCTTTATTTGTATGATCAGTTTTTATTACAGCCATTCTTCTTCTTTTATCATTACCTGTACTAGCGGGAGCAATTACAATACTTTTAACAGATCGTAATTTAAATACATCATTTTTTGATCCAGCAGGTGGGGGTGACCCAATTCTATATCAACATTTATTT</p><p>The DNA barcode of the paratype specimen is almost identical to the holotype, their similarity is 99.54 %. The type specimens belong to the same BIN (<ext-link xmlns:xlink="http://www.w3.org/1999/xlink" ext-link-type="uri" xlink:href="http://www.boldsystems.org/index.php/Public_BarcodeCluster?clusteruri=BOLD:ACJ7389" xlink:type="simple">BOLD:ACJ7389</ext-link>) shared by no other members. The nearest specimens are rather distant: 97 closest sequences have similarity values between 88.25 and 86.35, being assigned to <italic><tp:taxon-name><tp:taxon-name-part taxon-name-part-type="genus">O.</tp:taxon-name-part> <tp:taxon-name-part taxon-name-part-type="species">nemoralis</tp:taxon-name-part></tp:taxon-name></italic> (Meigen) (54 specimens), <italic><tp:taxon-name><tp:taxon-name-part taxon-name-part-type="genus">O.</tp:taxon-name-part> <tp:taxon-name-part taxon-name-part-type="species">nigricornis</tp:taxon-name-part></tp:taxon-name></italic> (2), <tp:taxon-name><tp:taxon-name-part taxon-name-part-type="family">Keroplatidae</tp:taxon-name-part></tp:taxon-name> (40) and <tp:taxon-name><tp:taxon-name-part taxon-name-part-type="family">Mycetophilidae</tp:taxon-name-part></tp:taxon-name> (1). DNA barcode and associated data of the paratype is available from the BOLD Public data portal.</p></tp:treatment-sec><tp:treatment-sec><!--Section generated to contain objects referenced in tp:taxon-treatment.--><fig-group id="F3531810" position="float" orientation="portrait"><caption><p><italic><tp:taxon-name><tp:taxon-name-part taxon-name-part-type="genus">Orfelia</tp:taxon-name-part> <tp:taxon-name-part taxon-name-part-type="species">boreoalpina</tp:taxon-name-part></tp:taxon-name></italic> Salmela sp.n., holotype male, habitus.</p></caption><fig id="F3531815" position="float" orientation="portrait"><label>Figure 1a.</label><caption><p>Habitus, lateral view.</p></caption><graphic xmlns:xlink="http://www.w3.org/1999/xlink" xlink:href="bdj-05-e11760-g001_a.png" xlink:type="simple" position="float" orientation="portrait" id="oo_117403.png"/></fig><fig id="F3531816" position="float" orientation="portrait"><label>Figure 1b.</label><caption><p>Thorax and head, lateral view.</p></caption><graphic xmlns:xlink="http://www.w3.org/1999/xlink" xlink:href="bdj-05-e11760-g001_b.jpg" xlink:type="simple" position="float" orientation="portrait" id="oo_117404.jpg"/></fig><fig id="F3531817" position="float" orientation="portrait"><label>Figure 1c.</label><caption><p>Thorax and head, dorsal view.</p></caption><graphic xmlns:xlink="http://www.w3.org/1999/xlink" xlink:href="bdj-05-e11760-g001_c.jpg" xlink:type="simple" position="float" orientation="portrait" id="oo_117405.jpg"/></fig></fig-group><fig id="F3531815" position="float" orientation="portrait"><label>Figure 1a.</label><caption><p>Habitus, lateral view.</p></caption><graphic xmlns:xlink="http://www.w3.org/1999/xlink" xlink:href="bdj-05-e11760-g001_a.png" xlink:type="simple" position="float" orientation="portrait" id="oo_117403.png"/></fig><fig id="F3531816" position="float" orientation="portrait"><label>Figure 1b.</label><caption><p>Thorax and head, lateral view.</p></caption><graphic xmlns:xlink="http://www.w3.org/1999/xlink" xlink:href="bdj-05-e11760-g001_b.jpg" xlink:type="simple" position="float" orientation="portrait" id="oo_117404.jpg"/></fig><fig id="F3531817" position="float" orientation="portrait"><label>Figure 1c.</label><caption><p>Thorax and head, dorsal view.</p></caption><graphic xmlns:xlink="http://www.w3.org/1999/xlink" xlink:href="bdj-05-e11760-g001_c.jpg" xlink:type="simple" position="float" orientation="portrait" id="oo_117405.jpg"/></fig><fig-group id="F3531819" position="float" orientation="portrait"><caption><p><italic><tp:taxon-name><tp:taxon-name-part taxon-name-part-type="genus">Orfelia</tp:taxon-name-part> <tp:taxon-name-part taxon-name-part-type="species">boreoalpina</tp:taxon-name-part></tp:taxon-name></italic> Salmela sp.n., holotype male, hypopygium.</p></caption><fig id="F3531828" position="float" orientation="portrait"><label>Figure 2a.</label><caption><p>Hypopygium, lateral view. cerc=cerci, aed, aedeagus, gst=gonostylus, v.l.gst=ventral lobe of gst, d.l.gst=dorsal lobe of gst, gc=gonocoxite, par ap=parameral apodeme. Dorsal outgrowth of the gonocoxites is shown in the insert.</p></caption><graphic xmlns:xlink="http://www.w3.org/1999/xlink" xlink:href="bdj-05-e11760-g002_a.jpg" xlink:type="simple" position="float" orientation="portrait" id="oo_123577.jpg"/></fig><fig id="F3531829" position="float" orientation="portrait"><label>Figure 2b.</label><caption><p>Hypopygium, ventral view.</p></caption><graphic xmlns:xlink="http://www.w3.org/1999/xlink" xlink:href="bdj-05-e11760-g002_b.jpg" xlink:type="simple" position="float" orientation="portrait" id="oo_123578.jpg"/></fig><fig id="F3531830" position="float" orientation="portrait"><label>Figure 2c.</label><caption><p>Parameres (par), ventral view.</p></caption><graphic xmlns:xlink="http://www.w3.org/1999/xlink" xlink:href="bdj-05-e11760-g002_c.jpg" xlink:type="simple" position="float" orientation="portrait" id="oo_123579.jpg"/></fig><fig id="F3531831" position="float" orientation="portrait"><label>Figure 2d.</label><caption><p>Aedeagus, ventral view.</p></caption><graphic xmlns:xlink="http://www.w3.org/1999/xlink" xlink:href="bdj-05-e11760-g002_d.jpg" xlink:type="simple" position="float" orientation="portrait" id="oo_117418.jpg"/></fig></fig-group><fig id="F3531828" position="float" orientation="portrait"><label>Figure 2a.</label><caption><p>Hypopygium, lateral view. cerc=cerci, aed, aedeagus, gst=gonostylus, v.l.gst=ventral lobe of gst, d.l.gst=dorsal lobe of gst, gc=gonocoxite, par ap=parameral apodeme. Dorsal outgrowth of the gonocoxites is shown in the insert.</p></caption><graphic xmlns:xlink="http://www.w3.org/1999/xlink" xlink:href="bdj-05-e11760-g002_a.jpg" xlink:type="simple" position="float" orientation="portrait" id="oo_123577.jpg"/></fig><fig id="F3531829" position="float" orientation="portrait"><label>Figure 2b.</label><caption><p>Hypopygium, ventral view.</p></caption><graphic xmlns:xlink="http://www.w3.org/1999/xlink" xlink:href="bdj-05-e11760-g002_b.jpg" xlink:type="simple" position="float" orientation="portrait" id="oo_123578.jpg"/></fig><fig id="F3531831" position="float" orientation="portrait"><label>Figure 2d.</label><caption><p>Aedeagus, ventral view.</p></caption><graphic xmlns:xlink="http://www.w3.org/1999/xlink" xlink:href="bdj-05-e11760-g002_d.jpg" xlink:type="simple" position="float" orientation="portrait" id="oo_117418.jpg"/></fig><fig id="F3531830" position="float" orientation="portrait"><label>Figure 2c.</label><caption><p>Parameres (par), ventral view.</p></caption><graphic xmlns:xlink="http://www.w3.org/1999/xlink" xlink:href="bdj-05-e11760-g002_c.jpg" xlink:type="simple" position="float" orientation="portrait" id="oo_123579.jpg"/></fig><fig id="F3531642" position="float" orientation="portrait"><label>Figure 3.</label><caption><p>Collecting sites of the new fungus gnat species <italic><tp:taxon-name><tp:taxon-name-part taxon-name-part-type="genus">Orfelia</tp:taxon-name-part> <tp:taxon-name-part taxon-name-part-type="species">boreoalpina</tp:taxon-name-part></tp:taxon-name></italic> Salmela sp.n., <italic><tp:taxon-name><tp:taxon-name-part taxon-name-part-type="genus">Phronia</tp:taxon-name-part> <tp:taxon-name-part taxon-name-part-type="species">reducta</tp:taxon-name-part></tp:taxon-name></italic> Salmela sp.n. and <italic><tp:taxon-name><tp:taxon-name-part taxon-name-part-type="genus">P.</tp:taxon-name-part> <tp:taxon-name-part taxon-name-part-type="species">prolongata</tp:taxon-name-part></tp:taxon-name></italic> Salmela sp.n.</p></caption><graphic xmlns:xlink="http://www.w3.org/1999/xlink" xlink:href="bdj-05-e11760-g003.png" position="float" id="oo_117285.png" orientation="portrait" xlink:type="simple"/></fig></tp:treatment-sec><ref-list><ref id="B3531344"><element-citation xmlns:xlink="http://www.w3.org/1999/xlink" publication-type="article" xlink:type="simple"><person-group person-group-type="author"><name name-style="western"><surname>Geiger</surname><given-names>Matthias</given-names></name><name name-style="western"><surname>Moriniere</surname><given-names>Jerome</given-names></name><name name-style="western"><surname>Hausmann</surname><given-names>Axel</given-names></name><name name-style="western"><surname>Haszprunar</surname><given-names>Gerhard</given-names></name><name name-style="western"><surname>Wägele</surname><given-names>Wolfgang</given-names></name><name name-style="western"><surname>Hebert</surname><given-names>Paul</given-names></name><name name-style="western"><surname>Rulik</surname><given-names>Björn</given-names></name></person-group><year>2016</year><article-title>Testing the Global Malaise Trap Program – How well does the current barcode reference library identify flying insects in Germany?</article-title><source>Biodiversity Data Journal</source><volume>4</volume><fpage>e10671</fpage><uri xlink:type="simple">http://dx.doi.org/10.3897/bdj.4.e10671</uri><pub-id pub-id-type="doi">10.3897/bdj.4.e10671</pub-id></element-citation></ref><ref id="B3530529"><element-citation xmlns:xlink="http://www.w3.org/1999/xlink" publication-type="book" xlink:type="simple"><person-group person-group-type="author"><name name-style="western"><surname>Hutson</surname><given-names>A. M.</given-names></name><name name-style="western"><surname>Ackland</surname><given-names>D. M.</given-names></name><name name-style="western"><surname>Kidd</surname><given-names>L.</given-names></name></person-group><year>1980</year><source><tp:taxon-name><tp:taxon-name-part taxon-name-part-type="family">Mycetophilidae</tp:taxon-name-part></tp:taxon-name> (<tp:taxon-name><tp:taxon-name-part taxon-name-part-type="subfamily">Bolitophilinae</tp:taxon-name-part></tp:taxon-name>, <tp:taxon-name><tp:taxon-name-part taxon-name-part-type="subfamily">Ditiomyiinae</tp:taxon-name-part></tp:taxon-name>, <tp:taxon-name><tp:taxon-name-part taxon-name-part-type="subfamily">Diadocidiinae</tp:taxon-name-part></tp:taxon-name>, <tp:taxon-name><tp:taxon-name-part taxon-name-part-type="subfamily">Keroplatinae</tp:taxon-name-part></tp:taxon-name>, <tp:taxon-name><tp:taxon-name-part taxon-name-part-type="subfamily">Sciophilinae</tp:taxon-name-part></tp:taxon-name> and <tp:taxon-name><tp:taxon-name-part taxon-name-part-type="subfamily">Manotinae</tp:taxon-name-part></tp:taxon-name>). <tp:taxon-name><tp:taxon-name-part taxon-name-part-type="order">Diptera</tp:taxon-name-part></tp:taxon-name>, <tp:taxon-name><tp:taxon-name-part taxon-name-part-type="suborder">Nematocera</tp:taxon-name-part></tp:taxon-name>. Handbooks for Identification of British Insects</source><publisher-name>Royal Entomological Society of London</publisher-name><size units="page">109</size></element-citation></ref><ref id="B3530548"><element-citation xmlns:xlink="http://www.w3.org/1999/xlink" publication-type="book" xlink:type="simple"><person-group person-group-type="author"><name name-style="western"><surname>Zaitzev</surname><given-names>A. I.</given-names></name></person-group><year>1994</year><source>Fungus gnats of the fauna of Russia and adjacent regions. Part 1</source><publisher-name>Nauka</publisher-name><publisher-loc>Moscow</publisher-loc><size units="page">288</size><comment content-type="language">Russian</comment></element-citation></ref><ref id="B3531357"><element-citation xmlns:xlink="http://www.w3.org/1999/xlink" publication-type="article" xlink:type="simple"><person-group person-group-type="author"><name name-style="western"><surname>Zaitzev</surname><given-names>A. I.</given-names></name><name name-style="western"><surname>Menzel</surname><given-names>F.</given-names></name></person-group><year>1996</year><article-title>New data on the fungus gnats from the Russian Far East (<tp:taxon-name><tp:taxon-name-part taxon-name-part-type="order">Diptera</tp:taxon-name-part></tp:taxon-name>: <tp:taxon-name><tp:taxon-name-part taxon-name-part-type="superfamily">Sciaroidea</tp:taxon-name-part></tp:taxon-name>)</article-title><source>Beiträge zur Entomologie</source><volume>46</volume><fpage>159</fpage><lpage>167</lpage></element-citation></ref><ref id="B3531367"><element-citation xmlns:xlink="http://www.w3.org/1999/xlink" publication-type="article" xlink:type="simple"><person-group person-group-type="author"><name name-style="western"><surname>Okada</surname><given-names>I.</given-names></name></person-group><year>1938</year><article-title>Beitrag zur Kenntnis der Ceroplatinen-Fauna Japans (<tp:taxon-name><tp:taxon-name-part taxon-name-part-type="order">Diptera</tp:taxon-name-part></tp:taxon-name>, <tp:taxon-name><tp:taxon-name-part taxon-name-part-type="family">Fungivoridae</tp:taxon-name-part></tp:taxon-name>)</article-title><source><tp:taxon-name><tp:taxon-name-part taxon-name-part-type="class">Insecta</tp:taxon-name-part></tp:taxon-name> Matsumurana</source><volume>13</volume><fpage>17</fpage><lpage>32</lpage></element-citation></ref><ref id="B3531377"><element-citation xmlns:xlink="http://www.w3.org/1999/xlink" publication-type="article" xlink:type="simple"><person-group person-group-type="author"><name name-style="western"><surname>Giglio-Tos</surname><given-names>E.</given-names></name></person-group><year>1890</year><article-title>Nuove specie di Ditteri del Muzeo Zoologico di Torino</article-title><source>Bollettino dei Musei di Zoologia ed Anatomia Comparata della Regia Universita di Torino</source><volume>5</volume><issue>84</issue><fpage>1</fpage><lpage>4</lpage></element-citation></ref></ref-list></tp:taxon-treatment>
