# Supplementary material for: New and poorly known Palaearctic fungus gnats (Diptera, Sciaroidea)
Source: Biodivers Data J. 2017 Mar 6;(5):e11760. doi: 10.3897/BDJ.5.e11760 (PMC5345105; doi:10.3897/BDJ.5.e11760)
Supplement: XML Treatment for Sciophila holopaineni [file BDJ.5.e11760-treatment2.xml]

<!DOCTYPE tp:taxon-treatment
  PUBLIC "-//TaxonX//DTD Taxonomic Treatment Publishing DTD v0 20100105//EN" "tax-treatment-NSO.dtd">
<tp:taxon-treatment xmlns:tp="http://www.plazi.org/taxpub"><tp:treatment-meta><mixed-citation publication-type="journal"><person-group><name><surname>Salmela</surname><given-names>Jukka</given-names></name><name><surname>Kolcsár</surname><given-names>Levente-Péter</given-names></name></person-group><article-title>New and poorly known Palaearctic fungus gnats (<tp:taxon-name><tp:taxon-name-part taxon-name-part-type="order">Diptera</tp:taxon-name-part></tp:taxon-name>, <tp:taxon-name><tp:taxon-name-part taxon-name-part-type="superfamily">Sciaroidea</tp:taxon-name-part></tp:taxon-name>)</article-title><source>Biodivers Data J</source><day>06</day><month>3</month><year>2017</year><volume>2017</volume><issue>5</issue><pub-id pub-id-type="doi">10.3897/BDJ.5.e11760</pub-id></mixed-citation></tp:treatment-meta><tp:nomenclature><tp:taxon-name><tp:taxon-name-part taxon-name-part-type="genus">Sciophila</tp:taxon-name-part> <tp:taxon-name-part taxon-name-part-type="species">holopaineni</tp:taxon-name-part><object-id xmlns:xlink="http://www.w3.org/1999/xlink" content-type="zoobank" xlink:type="simple" object-id-type="ZooBank">urn:lsid:zoobank.org:act:0E24E6EF-8C5A-4729-904C-2CB309E149C4</object-id></tp:taxon-name><tp:taxon-authority>Salmela</tp:taxon-authority><tp:taxon-status xmlns:xlink="http://www.w3.org/1999/xlink" xlink:type="simple">sp. n.</tp:taxon-status></tp:nomenclature><tp:treatment-sec sec-type="materials"><title>Materials</title><list list-type="alpha-lower" list-content="occurrences"><list-item><p><bold>Type status:</bold> <named-content xmlns:xlink="http://www.w3.org/1999/xlink" content-type="dwc:typeStatus" xlink:type="simple">Holotype</named-content>. <bold>Occurrence:</bold> catalogNumber: <named-content xmlns:xlink="http://www.w3.org/1999/xlink" content-type="dwc:catalogNumber" xlink:type="simple">DIPT-JS-2015-0075</named-content>; recordedBy: <named-content xmlns:xlink="http://www.w3.org/1999/xlink" content-type="dwc:recordedBy" xlink:type="simple">J. Salmela</named-content>; individualCount: <named-content xmlns:xlink="http://www.w3.org/1999/xlink" content-type="dwc:individualCount" xlink:type="simple">1</named-content>; sex: <named-content xmlns:xlink="http://www.w3.org/1999/xlink" content-type="dwc:sex" xlink:type="simple">male</named-content>; <bold>Location:</bold> country: <named-content xmlns:xlink="http://www.w3.org/1999/xlink" content-type="dwc:country" xlink:type="simple">Finland</named-content>; stateProvince: <named-content xmlns:xlink="http://www.w3.org/1999/xlink" content-type="dwc:stateProvince" xlink:type="simple">Lapponia kemensis pars orientalis</named-content>; verbatimLocality: <named-content xmlns:xlink="http://www.w3.org/1999/xlink" content-type="dwc:verbatimLocality" xlink:type="simple">Törmäoja Conservation Area, Hannu Ollin vaara</named-content>; verbatimLatitude: <named-content xmlns:xlink="http://www.w3.org/1999/xlink" content-type="dwc:verbatimLatitude" xlink:type="simple">67.843</named-content>; verbatimLongitude: <named-content xmlns:xlink="http://www.w3.org/1999/xlink" content-type="dwc:verbatimLongitude" xlink:type="simple">29.468</named-content>; verbatimCoordinateSystem: <named-content xmlns:xlink="http://www.w3.org/1999/xlink" content-type="dwc:verbatimCoordinateSystem" xlink:type="simple">decimal degrees</named-content>; verbatimSRS: <named-content xmlns:xlink="http://www.w3.org/1999/xlink" content-type="dwc:verbatimSRS" xlink:type="simple">WGS84</named-content>; <bold>Identification:</bold> identifiedBy: <named-content xmlns:xlink="http://www.w3.org/1999/xlink" content-type="dwc:identifiedBy" xlink:type="simple">J. Salmela</named-content>; <bold>Event:</bold> samplingProtocol: <named-content xmlns:xlink="http://www.w3.org/1999/xlink" content-type="dwc:samplingProtocol" xlink:type="simple">Malaise trap</named-content>; eventDate: <named-content xmlns:xlink="http://www.w3.org/1999/xlink" content-type="dwc:eventDate" xlink:type="simple">2013-7-8/9-19</named-content>; habitat: <named-content xmlns:xlink="http://www.w3.org/1999/xlink" content-type="dwc:habitat" xlink:type="simple">old-growth boreal forest, dominated by birch (<italic><tp:taxon-name><tp:taxon-name-part taxon-name-part-type="genus">Betula</tp:taxon-name-part></tp:taxon-name></italic> sp.)</named-content>; <bold>Record Level:</bold> institutionCode: <named-content xmlns:xlink="http://www.w3.org/1999/xlink" content-type="dwc:institutionCode" xlink:type="simple">ZMUT</named-content></p></list-item><list-item><p><bold>Type status:</bold> <named-content xmlns:xlink="http://www.w3.org/1999/xlink" content-type="dwc:typeStatus" xlink:type="simple">Paratype</named-content>. <bold>Occurrence:</bold> recordedBy: <named-content xmlns:xlink="http://www.w3.org/1999/xlink" content-type="dwc:recordedBy" xlink:type="simple">A. Polevoi</named-content>; individualCount: <named-content xmlns:xlink="http://www.w3.org/1999/xlink" content-type="dwc:individualCount" xlink:type="simple">1</named-content>; sex: <named-content xmlns:xlink="http://www.w3.org/1999/xlink" content-type="dwc:sex" xlink:type="simple">male</named-content>; <bold>Location:</bold> country: <named-content xmlns:xlink="http://www.w3.org/1999/xlink" content-type="dwc:country" xlink:type="simple">Russia</named-content>; stateProvince: <named-content xmlns:xlink="http://www.w3.org/1999/xlink" content-type="dwc:stateProvince" xlink:type="simple">Karelia</named-content>; verbatimLocality: <named-content xmlns:xlink="http://www.w3.org/1999/xlink" content-type="dwc:verbatimLocality" xlink:type="simple">2 km NW of Syrovatka island</named-content>; verbatimLatitude: <named-content xmlns:xlink="http://www.w3.org/1999/xlink" content-type="dwc:verbatimLatitude" xlink:type="simple">65.528</named-content>; verbatimLongitude: <named-content xmlns:xlink="http://www.w3.org/1999/xlink" content-type="dwc:verbatimLongitude" xlink:type="simple">34.729</named-content>; verbatimCoordinateSystem: <named-content xmlns:xlink="http://www.w3.org/1999/xlink" content-type="dwc:verbatimCoordinateSystem" xlink:type="simple">decimal degrees</named-content>; verbatimSRS: <named-content xmlns:xlink="http://www.w3.org/1999/xlink" content-type="dwc:verbatimSRS" xlink:type="simple">WGS84</named-content>; <bold>Identification:</bold> identifiedBy: <named-content xmlns:xlink="http://www.w3.org/1999/xlink" content-type="dwc:identifiedBy" xlink:type="simple">J. Salmela</named-content>; <bold>Event:</bold> samplingProtocol: <named-content xmlns:xlink="http://www.w3.org/1999/xlink" content-type="dwc:samplingProtocol" xlink:type="simple">Malaise trap</named-content>; eventDate: <named-content xmlns:xlink="http://www.w3.org/1999/xlink" content-type="dwc:eventDate" xlink:type="simple">2003-7-20/22</named-content>; habitat: <named-content xmlns:xlink="http://www.w3.org/1999/xlink" content-type="dwc:habitat" xlink:type="simple">sea-shore meadow, close to a forest margin</named-content>; <bold>Record Level:</bold> institutionCode: <named-content xmlns:xlink="http://www.w3.org/1999/xlink" content-type="dwc:institutionCode" xlink:type="simple">ZIN</named-content></p></list-item></list></tp:treatment-sec><tp:treatment-sec sec-type="Description"><title>Description</title><p>Male. Head black. Ocelli arranged in a row, on the posterior part of vertex; ratio of distance of lateral ocellus from median ocellus: distance of lateral ocelli from eye = 0.52. Vertex, anterior part of face and clypeus covered by dark setae. Eyes pubescent. Palpi infuscated, with dark setae. Length ratio of palpal segments 3–5: 3:4=0.94, 4:5=0.43. Penultimate segment 3.4 times as long as wide, last segment 9.3 times as long as wide. Antennae 16-segmented (scape, pedicel and 14 flagellomeres), black. Scape:pedicel length ratio 1.30; scape with a rounded, a bit depressed sensory field in its lateral base, having 7 minute setae. Flagellomeres cylindrical, length:width ratio of 1st flagellomere 1.51, 4th flagellomere 1.76 and apical flagellomere 3.13. Flagellomeres covered by dense light setosity, setae slightly curved, their length shorter than width of respective flagellomere; polygon-like (reticulate) pattern present, especially so in apical flagellomeres.</p><p>Thorax black. Scutum covered by pale setae. Anepimeron bare, other sclerites setose. Scutellum with eight setae in a curved row. Halteres light brown with pale setae; apical part of stem and base of knob infuscated.</p><p>Wings hyaline, lamina covered by both macro and microtrichia. Base of Rs, R4 and r-m bare, other veins setose, veins light brown to dark brown. C exceeding tip of R5 25 % of the distance between R5 and M1. Sc2 situated between base of Rs and R4. Furcation point of median fork at the level of bRs. M1+M2 very short. Length ratio of M1+2:r-m = 0.53. Wing length 3.2 mm.</p><p>Fore coxae light brown, mid and hind coxae dark brown, with pale setae, trochanters dark-brown. Legs yellowish brown, femora basoventrally darkened; apices of mid and hind coxae infuscated, the latter more clearly so. Setae on femora mostly dark, tibial and tarsal setae dark. Length ratio of femur to tibia for fore, mid and hind legs: 0.93, 1.03, 0.89. Length ratio of tibia to basitarsus for fore, mid and hind legs: 1.36, 1.57, 1.89. Anteroapical depressed area of the fore tibia with two rows of pale setae, proximal row curved with ca. 17 setae and distal row almost straight with ca. 20 setae. Ratio of apical width of tibia:length of longest tibial spur for fore, mid and hind legs: 0.52, 0.33, 0.33.</p><p>Abdominal tergites and sternites dark brown - almost black, covered by dark setae. Distal margin of 9th tergite rounded (Fig. <xref ref-type="fig" rid="F3531842">4</xref><xref ref-type="fig" rid="F3531847">a</xref>). Gonocoxal apodemes shallow Y-shaped; apex of mesial branch rounded, and apex of proximal branch weakly pointed (Fig. <xref ref-type="fig" rid="F3531842">4</xref><xref ref-type="fig" rid="F3531848">b</xref>). Large median appendage of gonostylus with ca. 19 comb-like megasetae (Fig. <xref ref-type="fig" rid="F3531842">4</xref><xref ref-type="fig" rid="F3531850">d</xref>). Small median appendage of gonostylus with two or rarely three long setae (Fig. <xref ref-type="fig" rid="F3531842">4</xref><xref ref-type="fig" rid="F3531851">e</xref>). Ventral lobe of gonostylus with a highly prominent, elongated outgrowth; basally with two long setae (Fig. <xref ref-type="fig" rid="F3531842">4</xref><xref ref-type="fig" rid="F3531849">c</xref>, <xref ref-type="fig" rid="F3531850">d</xref>, <xref ref-type="fig" rid="F3531851">e</xref>). Aedeagus apically blunt, about as long as parameres. Parameres rather thin, apices contorted (Fig. <xref ref-type="fig" rid="F3531842">4</xref><xref ref-type="fig" rid="F3531848">b</xref>, <xref ref-type="fig" rid="F3531852">f</xref>).</p></tp:treatment-sec><tp:treatment-sec sec-type="Diagnosis"><title>Diagnosis</title><p>This is a very dark species with the head, antennae, thorax, and abdomen black or dark brown. The 9th tergite is apically rounded. The ventral lobe of the gonostylus has a prominent apical outgrowth. The aedeagus is about as long as the parameres with the apex truncated. The parameres are rather thin with their apices contorted.</p></tp:treatment-sec><tp:treatment-sec sec-type="Etymology"><title>Etymology</title><p>The new species is named after Mr. Tuomas Holopainen, the founder, songwriter and keyboardist of a Finnish metal band, "Nightwish". The name is a genitive.</p></tp:treatment-sec><tp:treatment-sec sec-type="Distribution"><title>Distribution</title><p>The new species is so far known only from eastern Finnish Lapland, the north boreal ecoregion (Fig. <xref ref-type="fig" rid="F3531648">5</xref>).</p></tp:treatment-sec><tp:treatment-sec sec-type="Ecology"><title>Ecology</title><p>The type locality in Törmäoja Conservation Area was a sloping birch forest in a river canyon, close to a spring brook.</p></tp:treatment-sec><tp:treatment-sec sec-type="Taxon discussion"><title>Taxon discussion</title><p>The new species seems to be rather distant from the known Holarctic species of <italic><tp:taxon-name><tp:taxon-name-part taxon-name-part-type="genus">Sciophila</tp:taxon-name-part></tp:taxon-name></italic>. The number of large setae on the small median appendage of gonostylus is varying, it may be two or three, thus making the use of Zaitzev's (<xref ref-type="bibr" rid="B3530574">Zaitzev 1982</xref>) key problematic. If two setae, the new species comes closest to <italic><tp:taxon-name><tp:taxon-name-part taxon-name-part-type="genus">S.</tp:taxon-name-part> <tp:taxon-name-part taxon-name-part-type="species">impar</tp:taxon-name-part></tp:taxon-name></italic> Johannsen, a species that shares some traits with the new species (e.g. smoothly rounded distal edge of 9th tergite, aedeagus with a blunt apex), but is otherwise very different, having e.g. a high number of comb-like megasetae on the large median lobe of the gonostylus (63–65 vs. 19 in <italic><tp:taxon-name><tp:taxon-name-part taxon-name-part-type="genus">S.</tp:taxon-name-part> <tp:taxon-name-part taxon-name-part-type="species">holopaineni</tp:taxon-name-part></tp:taxon-name></italic> sp.n.). If three setae, the species runs to the couplet 79 and thereafter to 95, 99, 109 and finally to 114, but the new species does not fit either <italic><tp:taxon-name><tp:taxon-name-part taxon-name-part-type="genus">S.</tp:taxon-name-part> <tp:taxon-name-part taxon-name-part-type="species">kashmirensis</tp:taxon-name-part></tp:taxon-name></italic> Zaitzev or <italic><tp:taxon-name><tp:taxon-name-part taxon-name-part-type="genus">S.</tp:taxon-name-part> <tp:taxon-name-part taxon-name-part-type="species">stackelbergi</tp:taxon-name-part></tp:taxon-name></italic> Zaitzev. Holotype male had two and three setae, paratype male had two in both gonostyli.</p><p>We were not able to find any notes in the literature on the presence of a sensory field at the base of scape among <italic><tp:taxon-name><tp:taxon-name-part taxon-name-part-type="genus">Sciophila</tp:taxon-name-part></tp:taxon-name></italic>. JS checked a few specimens in his collection (JES), and the character was present in <italic><tp:taxon-name><tp:taxon-name-part taxon-name-part-type="genus">S.</tp:taxon-name-part> <tp:taxon-name-part taxon-name-part-type="species">buxtoni</tp:taxon-name-part></tp:taxon-name></italic> Freeman, <italic><tp:taxon-name><tp:taxon-name-part taxon-name-part-type="genus">S.</tp:taxon-name-part> <tp:taxon-name-part taxon-name-part-type="species">curvata</tp:taxon-name-part></tp:taxon-name></italic> sp.n., <italic><tp:taxon-name><tp:taxon-name-part taxon-name-part-type="genus">Leptomorphus</tp:taxon-name-part> <tp:taxon-name-part taxon-name-part-type="species">forcipatus</tp:taxon-name-part></tp:taxon-name></italic> Landrock, <italic><tp:taxon-name><tp:taxon-name-part taxon-name-part-type="genus">Polylepta</tp:taxon-name-part> <tp:taxon-name-part taxon-name-part-type="species">borealis</tp:taxon-name-part></tp:taxon-name></italic> Lundström and <italic><tp:taxon-name><tp:taxon-name-part taxon-name-part-type="genus">Allocotocera</tp:taxon-name-part> <tp:taxon-name-part taxon-name-part-type="species">pulchella</tp:taxon-name-part></tp:taxon-name></italic> (Curtis), but it was absent among <italic><tp:taxon-name><tp:taxon-name-part taxon-name-part-type="genus">Anaclileia</tp:taxon-name-part> <tp:taxon-name-part taxon-name-part-type="species">dziedzickii</tp:taxon-name-part></tp:taxon-name></italic> (Landrock). In <italic><tp:taxon-name><tp:taxon-name-part taxon-name-part-type="genus">Acnemia</tp:taxon-name-part> <tp:taxon-name-part taxon-name-part-type="species">trifida</tp:taxon-name-part></tp:taxon-name></italic> Zaitzev there was an ventroapical sensory field at the scape, with hyaline cover. It is possible, that this trait is symplesiomorphic (an ancestral character or trait state shared by two or more taxa) amongst <tp:taxon-name><tp:taxon-name-part taxon-name-part-type="subfamily">Sciophilinae</tp:taxon-name-part></tp:taxon-name> and is lost in some genera.</p></tp:treatment-sec><tp:treatment-sec><!--Section generated to contain objects referenced in tp:taxon-treatment.--><fig-group id="F3531842" position="float" orientation="portrait"><caption><p><italic><tp:taxon-name><tp:taxon-name-part taxon-name-part-type="genus">Sciophila</tp:taxon-name-part> <tp:taxon-name-part taxon-name-part-type="species">holopaineni</tp:taxon-name-part></tp:taxon-name></italic> Salmela sp.n., holotype male, hypopygium.</p></caption><fig id="F3531847" position="float" orientation="portrait"><label>Figure 4a.</label><caption><p>9th tergite, dorsal view.</p></caption><graphic xmlns:xlink="http://www.w3.org/1999/xlink" xlink:href="bdj-05-e11760-g004_a.jpg" xlink:type="simple" position="float" orientation="portrait" id="oo_117425.jpg"/></fig><fig id="F3531848" position="float" orientation="portrait"><label>Figure 4b.</label><caption><p>Hypopygium, dorsal view. gc=gonocoxite, gst=gonostylus, l.m.a.gst=large median appendage of gonostylus with comb-like megasetae, par=parameres, aed=aedeagus, gc ap=gonocoxal apodeme.</p></caption><graphic xmlns:xlink="http://www.w3.org/1999/xlink" xlink:href="bdj-05-e11760-g004_b.jpg" xlink:type="simple" position="float" orientation="portrait" id="oo_123580.jpg"/></fig><fig id="F3531849" position="float" orientation="portrait"><label>Figure 4c.</label><caption><p>Hypopygium, ventral view. v.l.gst=ventral lobe of gst.</p></caption><graphic xmlns:xlink="http://www.w3.org/1999/xlink" xlink:href="bdj-05-e11760-g004_c.jpg" xlink:type="simple" position="float" orientation="portrait" id="oo_123581.jpg"/></fig><fig id="F3531850" position="float" orientation="portrait"><label>Figure 4d.</label><caption><p>Gonostylus, outer lateral view. d.l.gst=dorsal lobe of gonostylus.</p></caption><graphic xmlns:xlink="http://www.w3.org/1999/xlink" xlink:href="bdj-05-e11760-g004_d.png" xlink:type="simple" position="float" orientation="portrait" id="oo_123582.png"/></fig><fig id="F3531851" position="float" orientation="portrait"><label>Figure 4e.</label><caption><p>Gonostylus, inner lateral view. s.m.a.gst=small median appendage of gst.</p></caption><graphic xmlns:xlink="http://www.w3.org/1999/xlink" xlink:href="bdj-05-e11760-g004_e.png" xlink:type="simple" position="float" orientation="portrait" id="oo_123583.png"/></fig><fig id="F3531852" position="float" orientation="portrait"><label>Figure 4f.</label><caption><p>Aedeagus and parameres.</p></caption><graphic xmlns:xlink="http://www.w3.org/1999/xlink" xlink:href="bdj-05-e11760-g004_f.jpg" xlink:type="simple" position="float" orientation="portrait" id="oo_117430.jpg"/></fig></fig-group><fig id="F3531847" position="float" orientation="portrait"><label>Figure 4a.</label><caption><p>9th tergite, dorsal view.</p></caption><graphic xmlns:xlink="http://www.w3.org/1999/xlink" xlink:href="bdj-05-e11760-g004_a.jpg" xlink:type="simple" position="float" orientation="portrait" id="oo_117425.jpg"/></fig><fig id="F3531848" position="float" orientation="portrait"><label>Figure 4b.</label><caption><p>Hypopygium, dorsal view. gc=gonocoxite, gst=gonostylus, l.m.a.gst=large median appendage of gonostylus with comb-like megasetae, par=parameres, aed=aedeagus, gc ap=gonocoxal apodeme.</p></caption><graphic xmlns:xlink="http://www.w3.org/1999/xlink" xlink:href="bdj-05-e11760-g004_b.jpg" xlink:type="simple" position="float" orientation="portrait" id="oo_123580.jpg"/></fig><fig id="F3531850" position="float" orientation="portrait"><label>Figure 4d.</label><caption><p>Gonostylus, outer lateral view. d.l.gst=dorsal lobe of gonostylus.</p></caption><graphic xmlns:xlink="http://www.w3.org/1999/xlink" xlink:href="bdj-05-e11760-g004_d.png" xlink:type="simple" position="float" orientation="portrait" id="oo_123582.png"/></fig><fig id="F3531851" position="float" orientation="portrait"><label>Figure 4e.</label><caption><p>Gonostylus, inner lateral view. s.m.a.gst=small median appendage of gst.</p></caption><graphic xmlns:xlink="http://www.w3.org/1999/xlink" xlink:href="bdj-05-e11760-g004_e.png" xlink:type="simple" position="float" orientation="portrait" id="oo_123583.png"/></fig><fig id="F3531849" position="float" orientation="portrait"><label>Figure 4c.</label><caption><p>Hypopygium, ventral view. v.l.gst=ventral lobe of gst.</p></caption><graphic xmlns:xlink="http://www.w3.org/1999/xlink" xlink:href="bdj-05-e11760-g004_c.jpg" xlink:type="simple" position="float" orientation="portrait" id="oo_123581.jpg"/></fig><fig id="F3531852" position="float" orientation="portrait"><label>Figure 4f.</label><caption><p>Aedeagus and parameres.</p></caption><graphic xmlns:xlink="http://www.w3.org/1999/xlink" xlink:href="bdj-05-e11760-g004_f.jpg" xlink:type="simple" position="float" orientation="portrait" id="oo_117430.jpg"/></fig><fig id="F3531648" position="float" orientation="portrait"><label>Figure 5.</label><caption><p>Collecting sites of new fungus gnat species <italic><tp:taxon-name><tp:taxon-name-part taxon-name-part-type="genus">Sciophila</tp:taxon-name-part> <tp:taxon-name-part taxon-name-part-type="species">holopaineni</tp:taxon-name-part></tp:taxon-name></italic> Salmela sp.n., <italic><tp:taxon-name><tp:taxon-name-part taxon-name-part-type="genus">Sciophila</tp:taxon-name-part> <tp:taxon-name-part taxon-name-part-type="species">curvata</tp:taxon-name-part></tp:taxon-name></italic> Salmela sp.n., <italic><tp:taxon-name><tp:taxon-name-part taxon-name-part-type="genus">Boletina</tp:taxon-name-part> <tp:taxon-name-part taxon-name-part-type="species">norokorpii</tp:taxon-name-part></tp:taxon-name></italic> Salmela &amp; Kolcsár sp.n. and <italic><tp:taxon-name><tp:taxon-name-part taxon-name-part-type="genus">Phronia</tp:taxon-name-part> <tp:taxon-name-part taxon-name-part-type="species">sompio</tp:taxon-name-part></tp:taxon-name></italic> Salmela sp.n.</p></caption><graphic xmlns:xlink="http://www.w3.org/1999/xlink" xlink:href="bdj-05-e11760-g005.png" position="float" id="oo_122366.png" orientation="portrait" xlink:type="simple"/></fig></tp:treatment-sec><ref-list><ref id="B3530574"><element-citation xmlns:xlink="http://www.w3.org/1999/xlink" publication-type="book" xlink:type="simple"><person-group person-group-type="author"><name name-style="western"><surname>Zaitzev</surname><given-names>A. I.</given-names></name></person-group><year>1982</year><source>Holarctic fungus gnats of the genus <tp:taxon-name><tp:taxon-name-part taxon-name-part-type="genus">Sciophila</tp:taxon-name-part></tp:taxon-name> Meig.</source><publisher-name>Nauka</publisher-name><publisher-loc>Moscow</publisher-loc><size units="page">75</size><comment content-type="language">Russian</comment></element-citation></ref></ref-list></tp:taxon-treatment>
