# Supplementary material for: New and poorly known Palaearctic fungus gnats (Diptera, Sciaroidea)
Source: Biodivers Data J. 2017 Mar 6;(5):e11760. doi: 10.3897/BDJ.5.e11760 (PMC5345105; doi:10.3897/BDJ.5.e11760)
Supplement: XML Treatment for Sciophila curvata [file BDJ.5.e11760-treatment3.xml]

<!DOCTYPE tp:taxon-treatment
  PUBLIC "-//TaxonX//DTD Taxonomic Treatment Publishing DTD v0 20100105//EN" "tax-treatment-NSO.dtd">
<tp:taxon-treatment xmlns:tp="http://www.plazi.org/taxpub"><tp:treatment-meta><mixed-citation publication-type="journal"><person-group><name><surname>Salmela</surname><given-names>Jukka</given-names></name><name><surname>Kolcsár</surname><given-names>Levente-Péter</given-names></name></person-group><article-title>New and poorly known Palaearctic fungus gnats (<tp:taxon-name><tp:taxon-name-part taxon-name-part-type="order">Diptera</tp:taxon-name-part></tp:taxon-name>, <tp:taxon-name><tp:taxon-name-part taxon-name-part-type="superfamily">Sciaroidea</tp:taxon-name-part></tp:taxon-name>)</article-title><source>Biodivers Data J</source><day>06</day><month>3</month><year>2017</year><volume>2017</volume><issue>5</issue><pub-id pub-id-type="doi">10.3897/BDJ.5.e11760</pub-id></mixed-citation></tp:treatment-meta><tp:nomenclature><tp:taxon-name><tp:taxon-name-part taxon-name-part-type="genus">Sciophila</tp:taxon-name-part> <tp:taxon-name-part taxon-name-part-type="species">curvata</tp:taxon-name-part><object-id xmlns:xlink="http://www.w3.org/1999/xlink" content-type="zoobank" xlink:type="simple" object-id-type="ZooBank">urn:lsid:zoobank.org:act:1B97183D-C325-46CA-9E12-AA1E98678CFE</object-id></tp:taxon-name><tp:taxon-authority>Salmela</tp:taxon-authority><tp:taxon-status xmlns:xlink="http://www.w3.org/1999/xlink" xlink:type="simple">sp. n.</tp:taxon-status></tp:nomenclature><tp:treatment-sec sec-type="materials"><title>Materials</title><list list-type="alpha-lower" list-content="occurrences"><list-item><p><bold>Type status:</bold> <named-content xmlns:xlink="http://www.w3.org/1999/xlink" content-type="dwc:typeStatus" xlink:type="simple">Holotype</named-content>. <bold>Occurrence:</bold> catalogNumber: <named-content xmlns:xlink="http://www.w3.org/1999/xlink" content-type="dwc:catalogNumber" xlink:type="simple">DIPT-JS-2015-0252</named-content>; recordedBy: <named-content xmlns:xlink="http://www.w3.org/1999/xlink" content-type="dwc:recordedBy" xlink:type="simple">J. Salmela</named-content>; individualCount: <named-content xmlns:xlink="http://www.w3.org/1999/xlink" content-type="dwc:individualCount" xlink:type="simple">1</named-content>; sex: <named-content xmlns:xlink="http://www.w3.org/1999/xlink" content-type="dwc:sex" xlink:type="simple">male</named-content>; <bold>Location:</bold> country: <named-content xmlns:xlink="http://www.w3.org/1999/xlink" content-type="dwc:country" xlink:type="simple">Finland</named-content>; stateProvince: <named-content xmlns:xlink="http://www.w3.org/1999/xlink" content-type="dwc:stateProvince" xlink:type="simple">Ostrobothnia <tp:taxon-name><tp:taxon-name-part taxon-name-part-type="species">borealis</tp:taxon-name-part></tp:taxon-name> pars <tp:taxon-name><tp:taxon-name-part taxon-name-part-type="species">borealis</tp:taxon-name-part></tp:taxon-name></named-content>; verbatimLocality: <named-content xmlns:xlink="http://www.w3.org/1999/xlink" content-type="dwc:verbatimLocality" xlink:type="simple">Kemijärvi, Pyhä-Luosto National Park, Karhunotko</named-content>; verbatimLatitude: <named-content xmlns:xlink="http://www.w3.org/1999/xlink" content-type="dwc:verbatimLatitude" xlink:type="simple">67.001</named-content>; verbatimLongitude: <named-content xmlns:xlink="http://www.w3.org/1999/xlink" content-type="dwc:verbatimLongitude" xlink:type="simple">27.133</named-content>; verbatimCoordinateSystem: <named-content xmlns:xlink="http://www.w3.org/1999/xlink" content-type="dwc:verbatimCoordinateSystem" xlink:type="simple">decimal degrees</named-content>; verbatimSRS: <named-content xmlns:xlink="http://www.w3.org/1999/xlink" content-type="dwc:verbatimSRS" xlink:type="simple">WGS84</named-content>; <bold>Identification:</bold> identifiedBy: <named-content xmlns:xlink="http://www.w3.org/1999/xlink" content-type="dwc:identifiedBy" xlink:type="simple">J. Salmela</named-content>; <bold>Event:</bold> samplingProtocol: <named-content xmlns:xlink="http://www.w3.org/1999/xlink" content-type="dwc:samplingProtocol" xlink:type="simple">Malaise trap</named-content>; eventDate: <named-content xmlns:xlink="http://www.w3.org/1999/xlink" content-type="dwc:eventDate" xlink:type="simple">2014-6-10/7-11</named-content>; habitat: <named-content xmlns:xlink="http://www.w3.org/1999/xlink" content-type="dwc:habitat" xlink:type="simple">old-growth boreal forest with an intermittent brook</named-content>; <bold>Record Level:</bold> institutionCode: <named-content xmlns:xlink="http://www.w3.org/1999/xlink" content-type="dwc:institutionCode" xlink:type="simple">ZMUT</named-content></p></list-item><list-item><p><bold>Type status:</bold> <named-content xmlns:xlink="http://www.w3.org/1999/xlink" content-type="dwc:typeStatus" xlink:type="simple">Other material</named-content>. <bold>Occurrence:</bold> recordedBy: <named-content xmlns:xlink="http://www.w3.org/1999/xlink" content-type="dwc:recordedBy" xlink:type="simple">A. Polevoi</named-content>; individualCount: <named-content xmlns:xlink="http://www.w3.org/1999/xlink" content-type="dwc:individualCount" xlink:type="simple">1</named-content>; sex: <named-content xmlns:xlink="http://www.w3.org/1999/xlink" content-type="dwc:sex" xlink:type="simple">male</named-content>; <bold>Location:</bold> country: <named-content xmlns:xlink="http://www.w3.org/1999/xlink" content-type="dwc:country" xlink:type="simple">Russia</named-content>; stateProvince: <named-content xmlns:xlink="http://www.w3.org/1999/xlink" content-type="dwc:stateProvince" xlink:type="simple">Karelia</named-content>; verbatimLocality: <named-content xmlns:xlink="http://www.w3.org/1999/xlink" content-type="dwc:verbatimLocality" xlink:type="simple">Kivach Nature Reserve</named-content>; verbatimLatitude: <named-content xmlns:xlink="http://www.w3.org/1999/xlink" content-type="dwc:verbatimLatitude" xlink:type="simple">62.272</named-content>; verbatimLongitude: <named-content xmlns:xlink="http://www.w3.org/1999/xlink" content-type="dwc:verbatimLongitude" xlink:type="simple">33.986</named-content>; verbatimCoordinateSystem: <named-content xmlns:xlink="http://www.w3.org/1999/xlink" content-type="dwc:verbatimCoordinateSystem" xlink:type="simple">decimal degrees</named-content>; verbatimSRS: <named-content xmlns:xlink="http://www.w3.org/1999/xlink" content-type="dwc:verbatimSRS" xlink:type="simple">WGS84</named-content>; <bold>Identification:</bold> identifiedBy: <named-content xmlns:xlink="http://www.w3.org/1999/xlink" content-type="dwc:identifiedBy" xlink:type="simple">J. Salmela</named-content>; <bold>Event:</bold> samplingProtocol: <named-content xmlns:xlink="http://www.w3.org/1999/xlink" content-type="dwc:samplingProtocol" xlink:type="simple">Malaise trap</named-content>; eventDate: <named-content xmlns:xlink="http://www.w3.org/1999/xlink" content-type="dwc:eventDate" xlink:type="simple">1990-8-13/9-11</named-content>; habitat: <named-content xmlns:xlink="http://www.w3.org/1999/xlink" content-type="dwc:habitat" xlink:type="simple">Myrtillus pine forest</named-content>; <bold>Record Level:</bold> institutionCode: <named-content xmlns:xlink="http://www.w3.org/1999/xlink" content-type="dwc:institutionCode" xlink:type="simple">FRIP</named-content></p></list-item></list></tp:treatment-sec><tp:treatment-sec sec-type="Description"><title>Description</title><p>Male. Head dark, almost black. Ocelli arranged in a shallow triangle, approximately on the median part of vertex; ratio of distance of lateral ocellus from median ocellus: distance of lateral ocelli from eye = 0.59. Vertex covered by dark setae, face covered by small setae and clypeus by longer setae. Eyes pubescent. Palpi pale, covered by pale setae. Length ratio of palpal segments 3–5: 3:4=0.81, 4:5=0.52. Penultimate segment 4.3 times as long as wide, last segment 11.0 times as long as wide. Antennae 16-segmented (scape, pedicel and 14 flagellomeres), brown, first flagellomere light brown. Scape:pedicel length ratio 1.38. Scape with a slightly depressed sensory field in its base, having 5-6 minute setae. Flagellomeres cylindrical, length:width ratio of 1st flagellomere 1.54, 4th flagellomere 1.3 and apical flagellomere 2.90. Flagellomeres covered by dense light setosity, setae slightly curved, their length shorter than width of respective flagellomere. Polygonal (reticulate) pattern not present in basal and median flagellomeres, and either unclearly present or absent on the apical flagellomeres; apical flagellomeres of the holotype are slightly wrinkled.</p><p>Thorax dark brown. Scutum covered by pale setae. Anepimeron bare, other sclerites setose. Scutellum with eight setae in a curved row. Halteres light brown with pale setae.</p><p>Wings hyaline, both macro and microtrichia present on lamina. Base of Rs and R4 bare, other veins setose, veins brown to dark brown. C exceeding tip of R5 22 % of the distance between R5 and M1. Sc2 situated above R4. Furcation point of median fork slightly before the level of R4. Length ratio of M1+2:r-m = 0.71. Wing length 2.6 mm</p><p>Coxae yellow, with pale setae, trochanters infuscated. Legs yellow, femora ventrobasally darkened, setae on femora pale, tibial and tarsal setae darker. Length ratio of femur to tibia for fore, mid and hind legs: 0.98, 0.92, 0.83. Length ratio of tibia to basitarsus for fore, mid and hind legs: 1.81, 1.64, 2.20. Anteroapical depressed area of the fore tibia with ca. 16 pale setae in a row. Ratio of apical width of tibia:length of longest tibial spur for fore, mid and hind legs: 0.65, 0.27, 0.26.</p><p>Abdominal tergites and sternites dark brown, covered by pale setae. 9th tergite triangular, apex pointed (Fig. <xref ref-type="fig" rid="F3531853">6</xref><xref ref-type="fig" rid="F3531858">a</xref>). Gonocoxal apodeme not prominent. Dorsal lobe of gonostylus narrow, finger-like, with a strong apical spine (Fig. <xref ref-type="fig" rid="F3531853">6</xref><xref ref-type="fig" rid="F3531859">b</xref>, <xref ref-type="fig" rid="F3531860">c</xref>, <xref ref-type="fig" rid="F3531862">e</xref>); large median appendage of gonostylus with 18 comb-like megasetae arranged in a two-serial row (Fig. <xref ref-type="fig" rid="F3531853">6</xref><xref ref-type="fig" rid="F3531861">d</xref>). Small median appendage of gonostylus with three long setae (Fig. <xref ref-type="fig" rid="F3531853">6</xref><xref ref-type="fig" rid="F3531861">d</xref>). Ventral lobe of gonostylus prominent, hump-backed in shape; two long basal setae not well separated from other setae of the lobe (Fig. <xref ref-type="fig" rid="F3531853">6</xref><xref ref-type="fig" rid="F3531860">c</xref>, <xref ref-type="fig" rid="F3531861">d</xref>, <xref ref-type="fig" rid="F3531862">e</xref>). Aedeagus bifid, about as long as parameres; parameres strongly curved (Fig. <xref ref-type="fig" rid="F3531853">6</xref><xref ref-type="fig" rid="F3531859">b</xref>, <xref ref-type="fig" rid="F3531863">f</xref>).</p></tp:treatment-sec><tp:treatment-sec sec-type="Diagnosis"><title>Diagnosis</title><p>The new species is characterised by the presence of three setae on the small median lobe of the gonostylus, very narrow dorsal lobe of the gonostylus and strongly curved parameres. The new species is closest to <italic><tp:taxon-name><tp:taxon-name-part taxon-name-part-type="genus">S.</tp:taxon-name-part> <tp:taxon-name-part taxon-name-part-type="species">californiensis</tp:taxon-name-part></tp:taxon-name></italic> Zaitzev; the 9th tergite of the latter species is medially constricted, in the former the outline of the 9th tergite is triangular.</p></tp:treatment-sec><tp:treatment-sec sec-type="Etymology"><title>Etymology</title><p>The name of the new species (<italic><tp:taxon-name><tp:taxon-name-part taxon-name-part-type="species">curvata</tp:taxon-name-part></tp:taxon-name></italic> Latin, curved, an adjective) refers to the curved parameres of the male hypopygium.</p></tp:treatment-sec><tp:treatment-sec sec-type="Distribution"><title>Distribution</title><p>The type locality of the new species is from the Pyhä-Luosto National Park in central Finnish Lapland.</p></tp:treatment-sec><tp:treatment-sec sec-type="Ecology"><title>Ecology</title><p>The trapping site was a herb-rich bed of an intermittent brook, surrounded by an old-growth boreal forest.</p></tp:treatment-sec><tp:treatment-sec sec-type="Taxon discussion"><title>Taxon discussion</title><p>The new species is most likely close to <italic><tp:taxon-name><tp:taxon-name-part taxon-name-part-type="genus">S.</tp:taxon-name-part> <tp:taxon-name-part taxon-name-part-type="species">californiensis</tp:taxon-name-part></tp:taxon-name></italic>, because they share the following characters: the small median lobe of the gonostylus has three prominent setae and a narrow dorsal lobe. The new species, however, differs from <italic><tp:taxon-name><tp:taxon-name-part taxon-name-part-type="genus">S.</tp:taxon-name-part> <tp:taxon-name-part taxon-name-part-type="species">californiensis</tp:taxon-name-part></tp:taxon-name></italic> by having a triangular 9th tergite (with a median constriction in <italic><tp:taxon-name><tp:taxon-name-part taxon-name-part-type="genus">S.</tp:taxon-name-part> <tp:taxon-name-part taxon-name-part-type="species">californiensis</tp:taxon-name-part></tp:taxon-name></italic>) and having 18 comb-like megasetae (48 in <italic><tp:taxon-name><tp:taxon-name-part taxon-name-part-type="genus">S.</tp:taxon-name-part> <tp:taxon-name-part taxon-name-part-type="species">californiensis</tp:taxon-name-part></tp:taxon-name></italic>). Although not mentioned in the description and improperly figured (<xref ref-type="bibr" rid="B3530574">Zaitzev 1982</xref>), parameres of <italic><tp:taxon-name><tp:taxon-name-part taxon-name-part-type="genus">S.</tp:taxon-name-part> <tp:taxon-name-part taxon-name-part-type="species">californiensis</tp:taxon-name-part></tp:taxon-name></italic> seem to be rather long, while parameres of <italic><tp:taxon-name><tp:taxon-name-part taxon-name-part-type="genus">S.</tp:taxon-name-part> <tp:taxon-name-part taxon-name-part-type="species">curvata</tp:taxon-name-part></tp:taxon-name></italic> sp.n. are strongly curved, not exceeding the apex of aedeagus.</p></tp:treatment-sec><tp:treatment-sec><!--Section generated to contain objects referenced in tp:taxon-treatment.--><fig-group id="F3531853" position="float" orientation="portrait"><caption><p><italic><tp:taxon-name><tp:taxon-name-part taxon-name-part-type="genus">Sciophila</tp:taxon-name-part> <tp:taxon-name-part taxon-name-part-type="species">curvata</tp:taxon-name-part></tp:taxon-name></italic> Salmela sp.n., holotype male, hypopygium.</p></caption><fig id="F3531858" position="float" orientation="portrait"><label>Figure 6a.</label><caption><p>9th tergite, dorsal view.</p></caption><graphic xmlns:xlink="http://www.w3.org/1999/xlink" xlink:href="bdj-05-e11760-g006_a.jpg" xlink:type="simple" position="float" orientation="portrait" id="oo_117440.jpg"/></fig><fig id="F3531859" position="float" orientation="portrait"><label>Figure 6b.</label><caption><p>Hypopygium, dorsal view. gc=gonocoxites, gst=gonostylus, aed=aedeagus, par=parameres.</p></caption><graphic xmlns:xlink="http://www.w3.org/1999/xlink" xlink:href="bdj-05-e11760-g006_b.jpg" xlink:type="simple" position="float" orientation="portrait" id="oo_123584.jpg"/></fig><fig id="F3531860" position="float" orientation="portrait"><label>Figure 6c.</label><caption><p>Hypopygium, ventral view. v.l.gst=ventral lobe of gonostylus, d.l.gst=dorsal lobe of gonostylus.</p></caption><graphic xmlns:xlink="http://www.w3.org/1999/xlink" xlink:href="bdj-05-e11760-g006_c.jpg" xlink:type="simple" position="float" orientation="portrait" id="oo_123586.jpg"/></fig><fig id="F3531861" position="float" orientation="portrait"><label>Figure 6d.</label><caption><p>Gonostylus, inner lateral view. l.m.gst=large median appendage of gonostylus, s.m.a.gst=small median appendage of gst.</p></caption><graphic xmlns:xlink="http://www.w3.org/1999/xlink" xlink:href="bdj-05-e11760-g006_d.jpg" xlink:type="simple" position="float" orientation="portrait" id="oo_123585.jpg"/></fig><fig id="F3531862" position="float" orientation="portrait"><label>Figure 6e.</label><caption><p>Gonostylus, outer lateral view.</p></caption><graphic xmlns:xlink="http://www.w3.org/1999/xlink" xlink:href="bdj-05-e11760-g006_e.jpg" xlink:type="simple" position="float" orientation="portrait" id="oo_123587.jpg"/></fig><fig id="F3531863" position="float" orientation="portrait"><label>Figure 6f.</label><caption><p>Aedeagus and parameres, dorsal view (insert shows lateral view on the apices of aedeagus and parameres).</p></caption><graphic xmlns:xlink="http://www.w3.org/1999/xlink" xlink:href="bdj-05-e11760-g006_f.jpg" xlink:type="simple" position="float" orientation="portrait" id="oo_123589.jpg"/></fig></fig-group><fig id="F3531858" position="float" orientation="portrait"><label>Figure 6a.</label><caption><p>9th tergite, dorsal view.</p></caption><graphic xmlns:xlink="http://www.w3.org/1999/xlink" xlink:href="bdj-05-e11760-g006_a.jpg" xlink:type="simple" position="float" orientation="portrait" id="oo_117440.jpg"/></fig><fig id="F3531859" position="float" orientation="portrait"><label>Figure 6b.</label><caption><p>Hypopygium, dorsal view. gc=gonocoxites, gst=gonostylus, aed=aedeagus, par=parameres.</p></caption><graphic xmlns:xlink="http://www.w3.org/1999/xlink" xlink:href="bdj-05-e11760-g006_b.jpg" xlink:type="simple" position="float" orientation="portrait" id="oo_123584.jpg"/></fig><fig id="F3531860" position="float" orientation="portrait"><label>Figure 6c.</label><caption><p>Hypopygium, ventral view. v.l.gst=ventral lobe of gonostylus, d.l.gst=dorsal lobe of gonostylus.</p></caption><graphic xmlns:xlink="http://www.w3.org/1999/xlink" xlink:href="bdj-05-e11760-g006_c.jpg" xlink:type="simple" position="float" orientation="portrait" id="oo_123586.jpg"/></fig><fig id="F3531862" position="float" orientation="portrait"><label>Figure 6e.</label><caption><p>Gonostylus, outer lateral view.</p></caption><graphic xmlns:xlink="http://www.w3.org/1999/xlink" xlink:href="bdj-05-e11760-g006_e.jpg" xlink:type="simple" position="float" orientation="portrait" id="oo_123587.jpg"/></fig><fig id="F3531861" position="float" orientation="portrait"><label>Figure 6d.</label><caption><p>Gonostylus, inner lateral view. l.m.gst=large median appendage of gonostylus, s.m.a.gst=small median appendage of gst.</p></caption><graphic xmlns:xlink="http://www.w3.org/1999/xlink" xlink:href="bdj-05-e11760-g006_d.jpg" xlink:type="simple" position="float" orientation="portrait" id="oo_123585.jpg"/></fig><fig id="F3531863" position="float" orientation="portrait"><label>Figure 6f.</label><caption><p>Aedeagus and parameres, dorsal view (insert shows lateral view on the apices of aedeagus and parameres).</p></caption><graphic xmlns:xlink="http://www.w3.org/1999/xlink" xlink:href="bdj-05-e11760-g006_f.jpg" xlink:type="simple" position="float" orientation="portrait" id="oo_123589.jpg"/></fig></tp:treatment-sec><ref-list><ref id="B3530574"><element-citation xmlns:xlink="http://www.w3.org/1999/xlink" publication-type="book" xlink:type="simple"><person-group person-group-type="author"><name name-style="western"><surname>Zaitzev</surname><given-names>A. I.</given-names></name></person-group><year>1982</year><source>Holarctic fungus gnats of the genus <tp:taxon-name><tp:taxon-name-part taxon-name-part-type="genus">Sciophila</tp:taxon-name-part></tp:taxon-name> Meig.</source><publisher-name>Nauka</publisher-name><publisher-loc>Moscow</publisher-loc><size units="page">75</size><comment content-type="language">Russian</comment></element-citation></ref></ref-list></tp:taxon-treatment>
