# Supplementary material for: New and poorly known Palaearctic fungus gnats (Diptera, Sciaroidea)
Source: Biodivers Data J. 2017 Mar 6;(5):e11760. doi: 10.3897/BDJ.5.e11760 (PMC5345105; doi:10.3897/BDJ.5.e11760)
Supplement: XML Treatment for Boletina curta [file BDJ.5.e11760-treatment4.xml]

<!DOCTYPE tp:taxon-treatment
  PUBLIC "-//TaxonX//DTD Taxonomic Treatment Publishing DTD v0 20100105//EN" "tax-treatment-NSO.dtd">
<tp:taxon-treatment xmlns:tp="http://www.plazi.org/taxpub"><tp:treatment-meta><mixed-citation publication-type="journal"><person-group><name><surname>Salmela</surname><given-names>Jukka</given-names></name><name><surname>Kolcsár</surname><given-names>Levente-Péter</given-names></name></person-group><article-title>New and poorly known Palaearctic fungus gnats (<tp:taxon-name><tp:taxon-name-part taxon-name-part-type="order">Diptera</tp:taxon-name-part></tp:taxon-name>, <tp:taxon-name><tp:taxon-name-part taxon-name-part-type="superfamily">Sciaroidea</tp:taxon-name-part></tp:taxon-name>)</article-title><source>Biodivers Data J</source><day>06</day><month>3</month><year>2017</year><volume>2017</volume><issue>5</issue><pub-id pub-id-type="doi">10.3897/BDJ.5.e11760</pub-id></mixed-citation></tp:treatment-meta><tp:nomenclature><tp:taxon-name><tp:taxon-name-part taxon-name-part-type="genus">Boletina</tp:taxon-name-part> <tp:taxon-name-part taxon-name-part-type="species">curta</tp:taxon-name-part><object-id xmlns:xlink="http://www.w3.org/1999/xlink" content-type="zoobank" xlink:type="simple" object-id-type="ZooBank">urn:lsid:zoobank.org:act:1B97183D-C325-46CA-9E12-AA1E98678CFE</object-id></tp:taxon-name><tp:taxon-authority>Sasakawa &amp; Kimura, 1974</tp:taxon-authority><tp:nomenclature-citation-list><tp:nomenclature-citation><tp:taxon-name><tp:taxon-name-part taxon-name-part-type="genus">Boletina</tp:taxon-name-part> <tp:taxon-name-part taxon-name-part-type="species">curta</tp:taxon-name-part></tp:taxon-name><comment> Sasakawa &amp; Kimura, 1974: 60 (fig. 15a,b,c)</comment></tp:nomenclature-citation><tp:nomenclature-citation><tp:taxon-name><tp:taxon-name-part taxon-name-part-type="genus">Boletina</tp:taxon-name-part> <tp:taxon-name-part taxon-name-part-type="species">curta</tp:taxon-name-part></tp:taxon-name><comment> Zaitzev 1994: 209 (fig. 69,7)</comment></tp:nomenclature-citation></tp:nomenclature-citation-list></tp:nomenclature><tp:treatment-sec sec-type="materials"><title>Materials</title><list list-type="alpha-lower" list-content="occurrences"><list-item><p><bold>Type status:</bold> <named-content xmlns:xlink="http://www.w3.org/1999/xlink" content-type="dwc:typeStatus" xlink:type="simple">Paratype</named-content>. <bold>Occurrence:</bold> recordedBy: <named-content xmlns:xlink="http://www.w3.org/1999/xlink" content-type="dwc:recordedBy" xlink:type="simple">M. Sasakawa</named-content>; individualCount: <named-content xmlns:xlink="http://www.w3.org/1999/xlink" content-type="dwc:individualCount" xlink:type="simple">1</named-content>; sex: <named-content xmlns:xlink="http://www.w3.org/1999/xlink" content-type="dwc:sex" xlink:type="simple">male</named-content>; <bold>Location:</bold> country: <named-content xmlns:xlink="http://www.w3.org/1999/xlink" content-type="dwc:country" xlink:type="simple">Japan</named-content>; stateProvince: <named-content xmlns:xlink="http://www.w3.org/1999/xlink" content-type="dwc:stateProvince" xlink:type="simple">Honsu</named-content>; verbatimLocality: <named-content xmlns:xlink="http://www.w3.org/1999/xlink" content-type="dwc:verbatimLocality" xlink:type="simple">Otsu, Mt. Hiei</named-content>; verbatimLatitude: <named-content xmlns:xlink="http://www.w3.org/1999/xlink" content-type="dwc:verbatimLatitude" xlink:type="simple">35.06</named-content>; verbatimLongitude: <named-content xmlns:xlink="http://www.w3.org/1999/xlink" content-type="dwc:verbatimLongitude" xlink:type="simple">135.83</named-content>; verbatimCoordinateSystem: <named-content xmlns:xlink="http://www.w3.org/1999/xlink" content-type="dwc:verbatimCoordinateSystem" xlink:type="simple">decimal degrees</named-content>; verbatimSRS: <named-content xmlns:xlink="http://www.w3.org/1999/xlink" content-type="dwc:verbatimSRS" xlink:type="simple">WGS84</named-content>; <bold>Identification:</bold> identifiedBy: <named-content xmlns:xlink="http://www.w3.org/1999/xlink" content-type="dwc:identifiedBy" xlink:type="simple">J. Salmela</named-content>; <bold>Event:</bold> eventDate: <named-content xmlns:xlink="http://www.w3.org/1999/xlink" content-type="dwc:eventDate" xlink:type="simple">1974-5-3</named-content>; <bold>Record Level:</bold> institutionCode: <named-content xmlns:xlink="http://www.w3.org/1999/xlink" content-type="dwc:institutionCode" xlink:type="simple">OSAKA</named-content></p></list-item></list></tp:treatment-sec><tp:treatment-sec sec-type="Distribution"><title>Distribution</title><p><italic><tp:taxon-name><tp:taxon-name-part taxon-name-part-type="genus">Boletina</tp:taxon-name-part> <tp:taxon-name-part taxon-name-part-type="species">curta</tp:taxon-name-part></tp:taxon-name></italic> is a poorly known East Palaearctic species, hitherto recorded from Japan, Honshu (<xref ref-type="bibr" rid="B3531387">Sasakawa and Kimura 1974</xref>) and Russia, Sakhalin (<xref ref-type="bibr" rid="B3530548">Zaitzev 1994</xref>). <italic><tp:taxon-name><tp:taxon-name-part taxon-name-part-type="genus">Boletina</tp:taxon-name-part> <tp:taxon-name-part taxon-name-part-type="species">curta</tp:taxon-name-part></tp:taxon-name></italic> is probably on the wing early in the season: collecting dates of the holotype and all paratypes (except Yoshino, the holotype of. <italic><tp:taxon-name><tp:taxon-name-part taxon-name-part-type="genus">B.</tp:taxon-name-part> <tp:taxon-name-part taxon-name-part-type="species">sasakawai</tp:taxon-name-part></tp:taxon-name></italic> sp.n., see below) range between April 27 and May 3. However, Russian specimens reported by <xref ref-type="bibr" rid="B3530548">Zaitzev (1994)</xref> were collected in autumn (September 21).</p></tp:treatment-sec><tp:treatment-sec sec-type="Taxon discussion"><title>Taxon discussion</title><p><italic><tp:taxon-name><tp:taxon-name-part taxon-name-part-type="genus">Boletina</tp:taxon-name-part> <tp:taxon-name-part taxon-name-part-type="species">curta</tp:taxon-name-part></tp:taxon-name></italic> was described from Honshu, the main island of Japan (<xref ref-type="bibr" rid="B3531387">Sasakawa and Kimura 1974</xref>). The type material consists of the holotype male, collected from Mt. Hiei, and paratypes collected from four other localities (in addition, an allotype female from a further site). Two of these paratypes were studied by the authors, and the paratype from the type locality was found to be conspecific with <italic><tp:taxon-name><tp:taxon-name-part taxon-name-part-type="genus">B.</tp:taxon-name-part> <tp:taxon-name-part taxon-name-part-type="species">curta</tp:taxon-name-part></tp:taxon-name></italic>. This paratype, despite its explicit labeling, was not mentioned in the original description (<xref ref-type="bibr" rid="B3531387">Sasakawa and Kimura 1974</xref>). The second paratype, collected from Yoshino, does not fit to the concept of <italic><tp:taxon-name><tp:taxon-name-part taxon-name-part-type="genus">B.</tp:taxon-name-part> <tp:taxon-name-part taxon-name-part-type="species">curta</tp:taxon-name-part></tp:taxon-name></italic>, and is here described as a new species (see below <italic><tp:taxon-name><tp:taxon-name-part taxon-name-part-type="genus">B.</tp:taxon-name-part> <tp:taxon-name-part taxon-name-part-type="species">sasakawai</tp:taxon-name-part></tp:taxon-name></italic> sp.n.).</p><p><italic><tp:taxon-name><tp:taxon-name-part taxon-name-part-type="genus">Boletina</tp:taxon-name-part> <tp:taxon-name-part taxon-name-part-type="species">curta</tp:taxon-name-part></tp:taxon-name></italic> can be separated from the closely related <italic><tp:taxon-name><tp:taxon-name-part taxon-name-part-type="genus">B.</tp:taxon-name-part> <tp:taxon-name-part taxon-name-part-type="species">sasakawai</tp:taxon-name-part></tp:taxon-name></italic> sp.n. and <italic><tp:taxon-name><tp:taxon-name-part taxon-name-part-type="genus">B.</tp:taxon-name-part> <tp:taxon-name-part taxon-name-part-type="species">norokorpii</tp:taxon-name-part></tp:taxon-name></italic> sp.n. based on the following characters: 1) two stout setae present on the ventral lobe of the gonostylus (in the other taxa the ventral lobes of the gonostyli are bare, Fig. <xref ref-type="fig" rid="F3531977">7</xref><xref ref-type="fig" rid="F3531984">c</xref>), 2) the mid and hind femora are ventrobasally yellowish (infuscated in <italic><tp:taxon-name><tp:taxon-name-part taxon-name-part-type="genus">B.</tp:taxon-name-part> <tp:taxon-name-part taxon-name-part-type="species">sasakawai</tp:taxon-name-part></tp:taxon-name></italic> sp.n.) and 3) the proximal row of stout setae on cerci (comb-like rows) is wider than apical row (Fig. <xref ref-type="fig" rid="F3531977">7</xref><xref ref-type="fig" rid="F3531983">b</xref>) (in the other taxa the rows are approximately equally wide, see Figs <xref ref-type="fig" rid="F3531988">8</xref><xref ref-type="fig" rid="F3531994">b</xref>, <xref ref-type="fig" rid="F3531999">9</xref><xref ref-type="fig" rid="F3532005">b</xref>). Furthermore, tibial spurs of <italic><tp:taxon-name><tp:taxon-name-part taxon-name-part-type="genus">B.</tp:taxon-name-part> <tp:taxon-name-part taxon-name-part-type="species">curta</tp:taxon-name-part></tp:taxon-name></italic> are very dark (yellowish in other species) and the first flagellomere of <italic><tp:taxon-name><tp:taxon-name-part taxon-name-part-type="genus">B.</tp:taxon-name-part> <tp:taxon-name-part taxon-name-part-type="species">curta</tp:taxon-name-part></tp:taxon-name></italic> is yellowish (becoming apically infuscated in <italic><tp:taxon-name><tp:taxon-name-part taxon-name-part-type="genus">B.</tp:taxon-name-part> <tp:taxon-name-part taxon-name-part-type="species">sasakawai</tp:taxon-name-part></tp:taxon-name></italic> sp.n.); pedicel:first flagellomere length ratio of <italic><tp:taxon-name><tp:taxon-name-part taxon-name-part-type="genus">B.</tp:taxon-name-part> <tp:taxon-name-part taxon-name-part-type="species">curta</tp:taxon-name-part></tp:taxon-name></italic> is 0.32 (0.24 in <italic><tp:taxon-name><tp:taxon-name-part taxon-name-part-type="genus">B.</tp:taxon-name-part> <tp:taxon-name-part taxon-name-part-type="species">sasakawai</tp:taxon-name-part></tp:taxon-name></italic> sp.n. and 0.36 in <italic><tp:taxon-name><tp:taxon-name-part taxon-name-part-type="genus">B.</tp:taxon-name-part> <tp:taxon-name-part taxon-name-part-type="species">norokorpii</tp:taxon-name-part></tp:taxon-name></italic> sp.n.). For the details of the male hypopygium of <italic><tp:taxon-name><tp:taxon-name-part taxon-name-part-type="genus">B.</tp:taxon-name-part> <tp:taxon-name-part taxon-name-part-type="species">curta</tp:taxon-name-part></tp:taxon-name></italic>, please see Fig. <xref ref-type="fig" rid="F3531977">7</xref>.</p><p>Some <italic><tp:taxon-name><tp:taxon-name-part taxon-name-part-type="genus">Boletina</tp:taxon-name-part></tp:taxon-name></italic> species, such as <italic><tp:taxon-name><tp:taxon-name-part taxon-name-part-type="genus">B.</tp:taxon-name-part> <tp:taxon-name-part taxon-name-part-type="species">trivittata</tp:taxon-name-part></tp:taxon-name></italic> Staeger, occur in both early and late season (J. Salmela, pers.obs.). Hence, it might be possible in theory that <italic><tp:taxon-name><tp:taxon-name-part taxon-name-part-type="genus">B.</tp:taxon-name-part> <tp:taxon-name-part taxon-name-part-type="species">sasakawai</tp:taxon-name-part></tp:taxon-name></italic> sp.n. is just a late summer/autumn morph of <italic><tp:taxon-name><tp:taxon-name-part taxon-name-part-type="genus">B.</tp:taxon-name-part> <tp:taxon-name-part taxon-name-part-type="species">curta</tp:taxon-name-part></tp:taxon-name></italic>, likewise the butterfly species <italic><tp:taxon-name><tp:taxon-name-part taxon-name-part-type="genus">Araschnia</tp:taxon-name-part> <tp:taxon-name-part taxon-name-part-type="species">levana</tp:taxon-name-part></tp:taxon-name></italic> (Linnaeus), that has two distinct colour morphs within a season (see e.g. <xref ref-type="bibr" rid="B3531397">Ihalainen and Lindstedt 2012</xref>). <italic><tp:taxon-name><tp:taxon-name-part taxon-name-part-type="genus">Boletina</tp:taxon-name-part> <tp:taxon-name-part taxon-name-part-type="species">trivittata</tp:taxon-name-part></tp:taxon-name></italic>, however, has overwintering adults, and so it is not truly bivoltine such as <italic><tp:taxon-name><tp:taxon-name-part taxon-name-part-type="genus">A.</tp:taxon-name-part> <tp:taxon-name-part taxon-name-part-type="species">levana</tp:taxon-name-part></tp:taxon-name></italic>, that produces two adult generations within a summer. We assume that <italic><tp:taxon-name><tp:taxon-name-part taxon-name-part-type="genus">B.</tp:taxon-name-part> <tp:taxon-name-part taxon-name-part-type="species">sasakawai</tp:taxon-name-part></tp:taxon-name></italic> sp.n. is not a late season morph of <italic><tp:taxon-name><tp:taxon-name-part taxon-name-part-type="genus">B.</tp:taxon-name-part> <tp:taxon-name-part taxon-name-part-type="species">curta</tp:taxon-name-part></tp:taxon-name></italic>, because we found notable differences in the structure on male genitalia.</p></tp:treatment-sec><tp:treatment-sec><!--Section generated to contain objects referenced in tp:taxon-treatment.--><fig-group id="F3531977" position="float" orientation="portrait"><caption><p><italic><tp:taxon-name><tp:taxon-name-part taxon-name-part-type="genus">Boletina</tp:taxon-name-part> <tp:taxon-name-part taxon-name-part-type="species">curta</tp:taxon-name-part></tp:taxon-name></italic> Sasakawa &amp; Kimura, paratype male, hypopygium.</p></caption><fig id="F3531982" position="float" orientation="portrait"><label>Figure 7a.</label><caption><p>Hypopygium, ventral view. gst=gonostylus, v.l.gc=ventral lobes of gonocoxites.</p></caption><graphic xmlns:xlink="http://www.w3.org/1999/xlink" xlink:href="bdj-05-e11760-g007_a.jpg" xlink:type="simple" position="float" orientation="portrait" id="oo_123590.jpg"/></fig><fig id="F3531983" position="float" orientation="portrait"><label>Figure 7b.</label><caption><p>Cerci (cerc) and 9th tergite (9tg), dorsal view.</p></caption><graphic xmlns:xlink="http://www.w3.org/1999/xlink" xlink:href="bdj-05-e11760-g007_b.jpg" xlink:type="simple" position="float" orientation="portrait" id="oo_123592.jpg"/></fig><fig id="F3531984" position="float" orientation="portrait"><label>Figure 7c.</label><caption><p>Gonostylus, lateral view. d.l.gst=dorsal lobe of gst, v.l.gst=ventral lobe of gst. Upper insert shows apex of d.l.gst and lower one two spines on the v.l.gst.</p></caption><graphic xmlns:xlink="http://www.w3.org/1999/xlink" xlink:href="bdj-05-e11760-g007_c.jpg" xlink:type="simple" position="float" orientation="portrait" id="oo_123593.jpg"/></fig><fig id="F3531985" position="float" orientation="portrait"><label>Figure 7d.</label><caption><p>Aedeagal complex, dorsal view. aed=aedeagus, par=paramere, ej ap=ejaculatory apodeme, par ap=parameral apodeme.</p></caption><graphic xmlns:xlink="http://www.w3.org/1999/xlink" xlink:href="bdj-05-e11760-g007_d.jpg" xlink:type="simple" position="float" orientation="portrait" id="oo_123594.jpg"/></fig><fig id="F3531986" position="float" orientation="portrait"><label>Figure 7e.</label><caption><p>Aedeagal complex, lateral view.</p></caption><graphic xmlns:xlink="http://www.w3.org/1999/xlink" xlink:href="bdj-05-e11760-g007_e.jpg" xlink:type="simple" position="float" orientation="portrait" id="oo_123595.jpg"/></fig></fig-group><fig id="F3531984" position="float" orientation="portrait"><label>Figure 7c.</label><caption><p>Gonostylus, lateral view. d.l.gst=dorsal lobe of gst, v.l.gst=ventral lobe of gst. Upper insert shows apex of d.l.gst and lower one two spines on the v.l.gst.</p></caption><graphic xmlns:xlink="http://www.w3.org/1999/xlink" xlink:href="bdj-05-e11760-g007_c.jpg" xlink:type="simple" position="float" orientation="portrait" id="oo_123593.jpg"/></fig><fig id="F3531983" position="float" orientation="portrait"><label>Figure 7b.</label><caption><p>Cerci (cerc) and 9th tergite (9tg), dorsal view.</p></caption><graphic xmlns:xlink="http://www.w3.org/1999/xlink" xlink:href="bdj-05-e11760-g007_b.jpg" xlink:type="simple" position="float" orientation="portrait" id="oo_123592.jpg"/></fig><fig-group id="F3531988" position="float" orientation="portrait"><caption><p><italic><tp:taxon-name><tp:taxon-name-part taxon-name-part-type="genus">Boletina</tp:taxon-name-part> <tp:taxon-name-part taxon-name-part-type="species">sasakawai</tp:taxon-name-part></tp:taxon-name></italic> Salmela &amp; Kolcsár sp.n., holotype male, hypopygium.</p></caption><fig id="F3531993" position="float" orientation="portrait"><label>Figure 8a.</label><caption><p>Hypopygium, ventral view. v.l.gc=ventral lobes of gonocoxites, gst=gonostylus.</p></caption><graphic xmlns:xlink="http://www.w3.org/1999/xlink" xlink:href="bdj-05-e11760-g008_a.jpg" xlink:type="simple" position="float" orientation="portrait" id="oo_123596.jpg"/></fig><fig id="F3531994" position="float" orientation="portrait"><label>Figure 8b.</label><caption><p>Cerci (cerc) and 9th tergite (9tg), dorsal view.</p></caption><graphic xmlns:xlink="http://www.w3.org/1999/xlink" xlink:href="bdj-05-e11760-g008_b.jpg" xlink:type="simple" position="float" orientation="portrait" id="oo_123597.jpg"/></fig><fig id="F3531995" position="float" orientation="portrait"><label>Figure 8c.</label><caption><p>Gonostlys, lateral view. d.l.gst=dorsal lobe of gonostylus, v.l.gst=ventral lobe of gonostylus.</p></caption><graphic xmlns:xlink="http://www.w3.org/1999/xlink" xlink:href="bdj-05-e11760-g008_c.jpg" xlink:type="simple" position="float" orientation="portrait" id="oo_123598.jpg"/></fig><fig id="F3531996" position="float" orientation="portrait"><label>Figure 8d.</label><caption><p>Aedeagal complex, dorsal view. par ap=parameral apodemes, ej ap=ejaculatory apodemes, par=parameres, aed=aedeagus.</p></caption><graphic xmlns:xlink="http://www.w3.org/1999/xlink" xlink:href="bdj-05-e11760-g008_d.jpg" xlink:type="simple" position="float" orientation="portrait" id="oo_123599.jpg"/></fig><fig id="F3531997" position="float" orientation="portrait"><label>Figure 8e.</label><caption><p>Aedeagal complex, lateral view.</p></caption><graphic xmlns:xlink="http://www.w3.org/1999/xlink" xlink:href="bdj-05-e11760-g008_e.jpg" xlink:type="simple" position="float" orientation="portrait" id="oo_123600.jpg"/></fig></fig-group><fig id="F3531994" position="float" orientation="portrait"><label>Figure 8b.</label><caption><p>Cerci (cerc) and 9th tergite (9tg), dorsal view.</p></caption><graphic xmlns:xlink="http://www.w3.org/1999/xlink" xlink:href="bdj-05-e11760-g008_b.jpg" xlink:type="simple" position="float" orientation="portrait" id="oo_123597.jpg"/></fig><fig-group id="F3531999" position="float" orientation="portrait"><caption><p><italic><tp:taxon-name><tp:taxon-name-part taxon-name-part-type="genus">Boletina</tp:taxon-name-part> <tp:taxon-name-part taxon-name-part-type="species">norokorpii</tp:taxon-name-part></tp:taxon-name></italic> Salmela &amp; Kolcsár sp.n., holotype male, hypopygium.</p></caption><fig id="F3532004" position="float" orientation="portrait"><label>Figure 9a.</label><caption><p>Hypopygium, ventral view. vl gc=ventral lobe of gonocoxites, gst=gonostylus.</p></caption><graphic xmlns:xlink="http://www.w3.org/1999/xlink" xlink:href="bdj-05-e11760-g009_a.jpg" xlink:type="simple" position="float" orientation="portrait" id="oo_123601.jpg"/></fig><fig id="F3532005" position="float" orientation="portrait"><label>Figure 9b.</label><caption><p>Cerci (cerc) and 9th tergite (9tg), dorsal view.</p></caption><graphic xmlns:xlink="http://www.w3.org/1999/xlink" xlink:href="bdj-05-e11760-g009_b.jpg" xlink:type="simple" position="float" orientation="portrait" id="oo_123602.jpg"/></fig><fig id="F3532006" position="float" orientation="portrait"><label>Figure 9c.</label><caption><p>Gonostylus, lateral view. d.l.gst=dorsal lobe of gonostylus, v.l.gst=ventral lobe of gonostylus.</p></caption><graphic xmlns:xlink="http://www.w3.org/1999/xlink" xlink:href="bdj-05-e11760-g009_c.jpg" xlink:type="simple" position="float" orientation="portrait" id="oo_123604.jpg"/></fig><fig id="F3532007" position="float" orientation="portrait"><label>Figure 9d.</label><caption><p>Aedeagal complex, dorsal view. aed=aedeagus, par=parameres, par ap=parameral apodemes, ej ap=ejaculatory apodemes.</p></caption><graphic xmlns:xlink="http://www.w3.org/1999/xlink" xlink:href="bdj-05-e11760-g009_d.jpg" xlink:type="simple" position="float" orientation="portrait" id="oo_123603.jpg"/></fig><fig id="F3532008" position="float" orientation="portrait"><label>Figure 9e.</label><caption><p>Aedeagal complex, lateral view.</p></caption><graphic xmlns:xlink="http://www.w3.org/1999/xlink" xlink:href="bdj-05-e11760-g009_e.jpg" xlink:type="simple" position="float" orientation="portrait" id="oo_123607.jpg"/></fig></fig-group><fig id="F3532005" position="float" orientation="portrait"><label>Figure 9b.</label><caption><p>Cerci (cerc) and 9th tergite (9tg), dorsal view.</p></caption><graphic xmlns:xlink="http://www.w3.org/1999/xlink" xlink:href="bdj-05-e11760-g009_b.jpg" xlink:type="simple" position="float" orientation="portrait" id="oo_123602.jpg"/></fig></tp:treatment-sec><ref-list><ref id="B3531387"><element-citation xmlns:xlink="http://www.w3.org/1999/xlink" publication-type="article" xlink:type="simple"><person-group person-group-type="author"><name name-style="western"><surname>Sasakawa</surname><given-names>M.</given-names></name><name name-style="western"><surname>Kimura</surname><given-names>T.</given-names></name></person-group><year>1974</year><article-title>Japanese <tp:taxon-name><tp:taxon-name-part taxon-name-part-type="family">Mycetophilidae</tp:taxon-name-part></tp:taxon-name> (<tp:taxon-name><tp:taxon-name-part taxon-name-part-type="order">Diptera</tp:taxon-name-part></tp:taxon-name>). 7. Genus <italic><tp:taxon-name><tp:taxon-name-part taxon-name-part-type="genus">Boletina</tp:taxon-name-part></tp:taxon-name></italic> Staeger</article-title><source>The Scientific reports of Kyoto Prefectural University (Agric.)</source><volume>26</volume><issue>197</issue><fpage>44</fpage><lpage>66</lpage></element-citation></ref><ref id="B3530548"><element-citation xmlns:xlink="http://www.w3.org/1999/xlink" publication-type="book" xlink:type="simple"><person-group person-group-type="author"><name name-style="western"><surname>Zaitzev</surname><given-names>A. I.</given-names></name></person-group><year>1994</year><source>Fungus gnats of the fauna of Russia and adjacent regions. Part 1</source><publisher-name>Nauka</publisher-name><publisher-loc>Moscow</publisher-loc><size units="page">288</size><comment content-type="language">Russian</comment></element-citation></ref><ref id="B3531397"><element-citation xmlns:xlink="http://www.w3.org/1999/xlink" publication-type="article" xlink:type="simple"><person-group person-group-type="author"><name name-style="western"><surname>Ihalainen</surname><given-names>E.</given-names></name><name name-style="western"><surname>Lindstedt</surname><given-names>C.</given-names></name></person-group><year>2012</year><article-title>Do avian predators select for seasonal polyphenism in the European map butterfly <tp:taxon-name><tp:taxon-name-part taxon-name-part-type="genus">Araschnia</tp:taxon-name-part> <tp:taxon-name-part taxon-name-part-type="species">levana</tp:taxon-name-part></tp:taxon-name> (<tp:taxon-name><tp:taxon-name-part taxon-name-part-type="order">Lepidoptera</tp:taxon-name-part></tp:taxon-name>: <tp:taxon-name><tp:taxon-name-part taxon-name-part-type="family">Nymphalidae</tp:taxon-name-part></tp:taxon-name>)?</article-title><source>Biological Journal of the Linnean Society</source><volume>106</volume><issue>4</issue><fpage>737</fpage><lpage>748</lpage><uri xlink:type="simple">http://dx.doi.org/10.1111/j.1095-8312.2012.01922.x</uri><pub-id pub-id-type="doi">10.1111/j.1095-8312.2012.01922.x</pub-id></element-citation></ref></ref-list></tp:taxon-treatment>
