# Supplementary material for: New and poorly known Palaearctic fungus gnats (Diptera, Sciaroidea)
Source: Biodivers Data J. 2017 Mar 6;(5):e11760. doi: 10.3897/BDJ.5.e11760 (PMC5345105; doi:10.3897/BDJ.5.e11760)
Supplement: XML Treatment for Boletina sasakawai [file BDJ.5.e11760-treatment5.xml]

<!DOCTYPE tp:taxon-treatment
  PUBLIC "-//TaxonX//DTD Taxonomic Treatment Publishing DTD v0 20100105//EN" "tax-treatment-NSO.dtd">
<tp:taxon-treatment xmlns:tp="http://www.plazi.org/taxpub"><tp:treatment-meta><mixed-citation publication-type="journal"><person-group><name><surname>Salmela</surname><given-names>Jukka</given-names></name><name><surname>Kolcsár</surname><given-names>Levente-Péter</given-names></name></person-group><article-title>New and poorly known Palaearctic fungus gnats (<tp:taxon-name><tp:taxon-name-part taxon-name-part-type="order">Diptera</tp:taxon-name-part></tp:taxon-name>, <tp:taxon-name><tp:taxon-name-part taxon-name-part-type="superfamily">Sciaroidea</tp:taxon-name-part></tp:taxon-name>)</article-title><source>Biodivers Data J</source><day>06</day><month>3</month><year>2017</year><volume>2017</volume><issue>5</issue><pub-id pub-id-type="doi">10.3897/BDJ.5.e11760</pub-id></mixed-citation></tp:treatment-meta><tp:nomenclature><tp:taxon-name><tp:taxon-name-part taxon-name-part-type="genus">Boletina</tp:taxon-name-part> <tp:taxon-name-part taxon-name-part-type="species">sasakawai</tp:taxon-name-part><object-id xmlns:xlink="http://www.w3.org/1999/xlink" content-type="zoobank" xlink:type="simple" object-id-type="ZooBank">urn:lsid:zoobank.org:act:B5B58B8A-4527-41EB-BEAF-5290BEAE85D5</object-id></tp:taxon-name><tp:taxon-authority>Salmela &amp; Kolcsár</tp:taxon-authority><tp:taxon-status xmlns:xlink="http://www.w3.org/1999/xlink" xlink:type="simple">sp. n.</tp:taxon-status></tp:nomenclature><tp:treatment-sec sec-type="materials"><title>Materials</title><list list-type="alpha-lower" list-content="occurrences"><list-item><p><bold>Type status:</bold> <named-content xmlns:xlink="http://www.w3.org/1999/xlink" content-type="dwc:typeStatus" xlink:type="simple">Holotype</named-content>. <bold>Occurrence:</bold> recordedBy: <named-content xmlns:xlink="http://www.w3.org/1999/xlink" content-type="dwc:recordedBy" xlink:type="simple">M. Sasakawa</named-content>; individualCount: <named-content xmlns:xlink="http://www.w3.org/1999/xlink" content-type="dwc:individualCount" xlink:type="simple">1</named-content>; sex: <named-content xmlns:xlink="http://www.w3.org/1999/xlink" content-type="dwc:sex" xlink:type="simple">male</named-content>; preparations: <named-content xmlns:xlink="http://www.w3.org/1999/xlink" content-type="dwc:preparations" xlink:type="simple">pinned specimen, glued to a card</named-content>; <bold>Location:</bold> country: <named-content xmlns:xlink="http://www.w3.org/1999/xlink" content-type="dwc:country" xlink:type="simple">Japan</named-content>; stateProvince: <named-content xmlns:xlink="http://www.w3.org/1999/xlink" content-type="dwc:stateProvince" xlink:type="simple">Honsu</named-content>; verbatimLocality: <named-content xmlns:xlink="http://www.w3.org/1999/xlink" content-type="dwc:verbatimLocality" xlink:type="simple">Yoshino, Nara</named-content>; verbatimLatitude: <named-content xmlns:xlink="http://www.w3.org/1999/xlink" content-type="dwc:verbatimLatitude" xlink:type="simple">34.68</named-content>; verbatimLongitude: <named-content xmlns:xlink="http://www.w3.org/1999/xlink" content-type="dwc:verbatimLongitude" xlink:type="simple">135.83</named-content>; verbatimCoordinateSystem: <named-content xmlns:xlink="http://www.w3.org/1999/xlink" content-type="dwc:verbatimCoordinateSystem" xlink:type="simple">decimal degrees</named-content>; verbatimSRS: <named-content xmlns:xlink="http://www.w3.org/1999/xlink" content-type="dwc:verbatimSRS" xlink:type="simple">WGS84</named-content>; <bold>Identification:</bold> identifiedBy: <named-content xmlns:xlink="http://www.w3.org/1999/xlink" content-type="dwc:identifiedBy" xlink:type="simple">J. Salmela</named-content>; <bold>Event:</bold> eventDate: <named-content xmlns:xlink="http://www.w3.org/1999/xlink" content-type="dwc:eventDate" xlink:type="simple">1960-10-29</named-content>; <bold>Record Level:</bold> institutionCode: <named-content xmlns:xlink="http://www.w3.org/1999/xlink" content-type="dwc:institutionCode" xlink:type="simple">OSAKA</named-content></p></list-item></list></tp:treatment-sec><tp:treatment-sec sec-type="Description"><title>Description</title><p>Male. Head black, vertex covered by pale setae, frons glabrous and face with scattered apical setae; face basally, close to scape, yellowish. Ocelli in a shallow triangle, median ocellus smallest. Clypeus with microtrichosity (pruinosity), elongated (about 1.7 times longer than basally wide). Scape yellowish and brownish, pedicel yellow and first flagellomere basally yellowish. Length ratio of pedicel:first flagellomere 0.24. Flagellomeres dark, palpus yellow.</p><p>Thorax dark-brown with pale setosity. Scutum shining, pleural sclerites with weak microtrichosity. Antepronotum yellow. Halter yellow. Femora yellow, bearing pale setae. Trochanters infuscated. Femora yellow, but mid and hind femora ventrobasally infuscated. Legs gradually darkening toward tarsi. Tibial spurs brownish. Length ratio of femur to tibia for fore, mid and hind legs: 0.77, 0.66, 0.66. Length ratio of tibia to basitarsus for fore, mid and hind legs: 1.06, 1.68, 1.68.</p><p>Apex of wing slightly infuscated. Bases of M1 and M2, M1+2, r-m, bM1+2, Rs, A1 and Sc bare, other veins setose. C exceeding tip of R5 36 % of the distance between R5 and M1. Sc ending in C at the level of Rs. Length ratio of M1+2:r-m = 1.19. Cu forking slightly beyond M end of r-m. Wing length 5.0 mm.</p><p>Abdomen dark-brown, tergites 2–4 laterodistally yellowish. 9th tergite elongated; cerci bearing two rows of combs, that are about equally wide, having ca. 45 stout setae (Fig. <xref ref-type="fig" rid="F3531988">8</xref><xref ref-type="fig" rid="F3531994">b</xref>). Ventral lobes of gonocoxites laterally rugose, basally with pale setosity, apices bare (Fig. <xref ref-type="fig" rid="F3531988">8</xref><xref ref-type="fig" rid="F3531993">a</xref>). Dorsal lobe of gonostylus with dense setosity, apical beak pointed, with minute setulae (Fig. <xref ref-type="fig" rid="F3531988">8</xref><xref ref-type="fig" rid="F3531995">c</xref>). Ventral lobe of gonostylus with no stout setae, sinuous (Fig. <xref ref-type="fig" rid="F3531988">8</xref><xref ref-type="fig" rid="F3531995">c</xref>). Apices of parameres horned (Fig. <xref ref-type="fig" rid="F3531988">8</xref><xref ref-type="fig" rid="F3531996">d</xref>, <xref ref-type="fig" rid="F3531997">e</xref>).</p></tp:treatment-sec><tp:treatment-sec sec-type="Diagnosis"><title>Diagnosis</title><p>A large species with a vaguely infuscated wing apex, abdominal tergites 2–4 laterally yellowish and relatively long first flagellar segment (about 4-times the length of the pedicel). The ventral lobe of gonostylus bare, sinuous; in the closely related <italic><tp:taxon-name><tp:taxon-name-part taxon-name-part-type="genus">B.</tp:taxon-name-part> <tp:taxon-name-part taxon-name-part-type="species">curta</tp:taxon-name-part></tp:taxon-name></italic> it is curved and bearing two stout setae. The apices of parameres with a conspicuous pair of horn-like outgrowths.</p></tp:treatment-sec><tp:treatment-sec sec-type="Etymology"><title>Etymology</title><p>The new species is named after Dr. Mitsuhiro Sasakawa, Japanese entomologist and the collector of the holotype. The name is a genitive.</p></tp:treatment-sec><tp:treatment-sec sec-type="Distribution"><title>Distribution</title><p>Known only from the type locality (Yoshino in Japan). The holotype male was collected at the end of October.</p></tp:treatment-sec><tp:treatment-sec sec-type="Taxon discussion"><title>Taxon discussion</title><p>See above <italic><tp:taxon-name><tp:taxon-name-part taxon-name-part-type="genus">Boletina</tp:taxon-name-part> <tp:taxon-name-part taxon-name-part-type="species">curta</tp:taxon-name-part></tp:taxon-name></italic>.</p></tp:treatment-sec><tp:treatment-sec><!--Section generated to contain objects referenced in tp:taxon-treatment.--><fig-group id="F3531988" position="float" orientation="portrait"><caption><p><italic><tp:taxon-name><tp:taxon-name-part taxon-name-part-type="genus">Boletina</tp:taxon-name-part> <tp:taxon-name-part taxon-name-part-type="species">sasakawai</tp:taxon-name-part></tp:taxon-name></italic> Salmela &amp; Kolcsár sp.n., holotype male, hypopygium.</p></caption><fig id="F3531993" position="float" orientation="portrait"><label>Figure 8a.</label><caption><p>Hypopygium, ventral view. v.l.gc=ventral lobes of gonocoxites, gst=gonostylus.</p></caption><graphic xmlns:xlink="http://www.w3.org/1999/xlink" xlink:href="bdj-05-e11760-g008_a.jpg" xlink:type="simple" position="float" orientation="portrait" id="oo_123596.jpg"/></fig><fig id="F3531994" position="float" orientation="portrait"><label>Figure 8b.</label><caption><p>Cerci (cerc) and 9th tergite (9tg), dorsal view.</p></caption><graphic xmlns:xlink="http://www.w3.org/1999/xlink" xlink:href="bdj-05-e11760-g008_b.jpg" xlink:type="simple" position="float" orientation="portrait" id="oo_123597.jpg"/></fig><fig id="F3531995" position="float" orientation="portrait"><label>Figure 8c.</label><caption><p>Gonostlys, lateral view. d.l.gst=dorsal lobe of gonostylus, v.l.gst=ventral lobe of gonostylus.</p></caption><graphic xmlns:xlink="http://www.w3.org/1999/xlink" xlink:href="bdj-05-e11760-g008_c.jpg" xlink:type="simple" position="float" orientation="portrait" id="oo_123598.jpg"/></fig><fig id="F3531996" position="float" orientation="portrait"><label>Figure 8d.</label><caption><p>Aedeagal complex, dorsal view. par ap=parameral apodemes, ej ap=ejaculatory apodemes, par=parameres, aed=aedeagus.</p></caption><graphic xmlns:xlink="http://www.w3.org/1999/xlink" xlink:href="bdj-05-e11760-g008_d.jpg" xlink:type="simple" position="float" orientation="portrait" id="oo_123599.jpg"/></fig><fig id="F3531997" position="float" orientation="portrait"><label>Figure 8e.</label><caption><p>Aedeagal complex, lateral view.</p></caption><graphic xmlns:xlink="http://www.w3.org/1999/xlink" xlink:href="bdj-05-e11760-g008_e.jpg" xlink:type="simple" position="float" orientation="portrait" id="oo_123600.jpg"/></fig></fig-group><fig id="F3531994" position="float" orientation="portrait"><label>Figure 8b.</label><caption><p>Cerci (cerc) and 9th tergite (9tg), dorsal view.</p></caption><graphic xmlns:xlink="http://www.w3.org/1999/xlink" xlink:href="bdj-05-e11760-g008_b.jpg" xlink:type="simple" position="float" orientation="portrait" id="oo_123597.jpg"/></fig><fig id="F3531993" position="float" orientation="portrait"><label>Figure 8a.</label><caption><p>Hypopygium, ventral view. v.l.gc=ventral lobes of gonocoxites, gst=gonostylus.</p></caption><graphic xmlns:xlink="http://www.w3.org/1999/xlink" xlink:href="bdj-05-e11760-g008_a.jpg" xlink:type="simple" position="float" orientation="portrait" id="oo_123596.jpg"/></fig><fig id="F3531995" position="float" orientation="portrait"><label>Figure 8c.</label><caption><p>Gonostlys, lateral view. d.l.gst=dorsal lobe of gonostylus, v.l.gst=ventral lobe of gonostylus.</p></caption><graphic xmlns:xlink="http://www.w3.org/1999/xlink" xlink:href="bdj-05-e11760-g008_c.jpg" xlink:type="simple" position="float" orientation="portrait" id="oo_123598.jpg"/></fig><fig id="F3531996" position="float" orientation="portrait"><label>Figure 8d.</label><caption><p>Aedeagal complex, dorsal view. par ap=parameral apodemes, ej ap=ejaculatory apodemes, par=parameres, aed=aedeagus.</p></caption><graphic xmlns:xlink="http://www.w3.org/1999/xlink" xlink:href="bdj-05-e11760-g008_d.jpg" xlink:type="simple" position="float" orientation="portrait" id="oo_123599.jpg"/></fig><fig id="F3531997" position="float" orientation="portrait"><label>Figure 8e.</label><caption><p>Aedeagal complex, lateral view.</p></caption><graphic xmlns:xlink="http://www.w3.org/1999/xlink" xlink:href="bdj-05-e11760-g008_e.jpg" xlink:type="simple" position="float" orientation="portrait" id="oo_123600.jpg"/></fig></tp:treatment-sec></tp:taxon-treatment>
