# Supplementary material for: New and poorly known Palaearctic fungus gnats (Diptera, Sciaroidea)
Source: Biodivers Data J. 2017 Mar 6;(5):e11760. doi: 10.3897/BDJ.5.e11760 (PMC5345105; doi:10.3897/BDJ.5.e11760)
Supplement: XML Treatment for Boletina norokorpii [file BDJ.5.e11760-treatment6.xml]

<!DOCTYPE tp:taxon-treatment
  PUBLIC "-//TaxonX//DTD Taxonomic Treatment Publishing DTD v0 20100105//EN" "tax-treatment-NSO.dtd">
<tp:taxon-treatment xmlns:tp="http://www.plazi.org/taxpub"><tp:treatment-meta><mixed-citation publication-type="journal"><person-group><name><surname>Salmela</surname><given-names>Jukka</given-names></name><name><surname>Kolcsár</surname><given-names>Levente-Péter</given-names></name></person-group><article-title>New and poorly known Palaearctic fungus gnats (<tp:taxon-name><tp:taxon-name-part taxon-name-part-type="order">Diptera</tp:taxon-name-part></tp:taxon-name>, <tp:taxon-name><tp:taxon-name-part taxon-name-part-type="superfamily">Sciaroidea</tp:taxon-name-part></tp:taxon-name>)</article-title><source>Biodivers Data J</source><day>06</day><month>3</month><year>2017</year><volume>2017</volume><issue>5</issue><pub-id pub-id-type="doi">10.3897/BDJ.5.e11760</pub-id></mixed-citation></tp:treatment-meta><tp:nomenclature><tp:taxon-name><tp:taxon-name-part taxon-name-part-type="genus">Boletina</tp:taxon-name-part> <tp:taxon-name-part taxon-name-part-type="species">norokorpii</tp:taxon-name-part><object-id xmlns:xlink="http://www.w3.org/1999/xlink" content-type="zoobank" xlink:type="simple" object-id-type="ZooBank">urn:lsid:zoobank.org:act:D906B0FD-0C14-4FDC-9FF7-EADF472C4476</object-id></tp:taxon-name><tp:taxon-authority>Salmela &amp; Kolcsár</tp:taxon-authority><tp:taxon-status xmlns:xlink="http://www.w3.org/1999/xlink" xlink:type="simple">sp. n.</tp:taxon-status></tp:nomenclature><tp:treatment-sec sec-type="materials"><title>Materials</title><list list-type="alpha-lower" list-content="occurrences"><list-item><p><bold>Type status:</bold> <named-content xmlns:xlink="http://www.w3.org/1999/xlink" content-type="dwc:typeStatus" xlink:type="simple">Holotype</named-content>. <bold>Occurrence:</bold> catalogNumber: <named-content xmlns:xlink="http://www.w3.org/1999/xlink" content-type="dwc:catalogNumber" xlink:type="simple">DIPT-JS-2016-0044</named-content>; recordedBy: <named-content xmlns:xlink="http://www.w3.org/1999/xlink" content-type="dwc:recordedBy" xlink:type="simple">J. Salmela</named-content>; individualCount: <named-content xmlns:xlink="http://www.w3.org/1999/xlink" content-type="dwc:individualCount" xlink:type="simple">1</named-content>; sex: <named-content xmlns:xlink="http://www.w3.org/1999/xlink" content-type="dwc:sex" xlink:type="simple">male</named-content>; <bold>Location:</bold> country: <named-content xmlns:xlink="http://www.w3.org/1999/xlink" content-type="dwc:country" xlink:type="simple">Finland</named-content>; stateProvince: <named-content xmlns:xlink="http://www.w3.org/1999/xlink" content-type="dwc:stateProvince" xlink:type="simple">Ostrobothnia <tp:taxon-name><tp:taxon-name-part taxon-name-part-type="species">borealis</tp:taxon-name-part></tp:taxon-name> pars <tp:taxon-name><tp:taxon-name-part taxon-name-part-type="species">borealis</tp:taxon-name-part></tp:taxon-name></named-content>; verbatimLocality: <named-content xmlns:xlink="http://www.w3.org/1999/xlink" content-type="dwc:verbatimLocality" xlink:type="simple">Ylitornio, Tuorerommas Mire Conservation Area</named-content>; verbatimLatitude: <named-content xmlns:xlink="http://www.w3.org/1999/xlink" content-type="dwc:verbatimLatitude" xlink:type="simple">66.479</named-content>; verbatimLongitude: <named-content xmlns:xlink="http://www.w3.org/1999/xlink" content-type="dwc:verbatimLongitude" xlink:type="simple">24.757</named-content>; verbatimCoordinateSystem: <named-content xmlns:xlink="http://www.w3.org/1999/xlink" content-type="dwc:verbatimCoordinateSystem" xlink:type="simple">decimal degrees</named-content>; verbatimSRS: <named-content xmlns:xlink="http://www.w3.org/1999/xlink" content-type="dwc:verbatimSRS" xlink:type="simple">WGS84</named-content>; <bold>Identification:</bold> identifiedBy: <named-content xmlns:xlink="http://www.w3.org/1999/xlink" content-type="dwc:identifiedBy" xlink:type="simple">J. Salmela</named-content>; <bold>Event:</bold> samplingProtocol: <named-content xmlns:xlink="http://www.w3.org/1999/xlink" content-type="dwc:samplingProtocol" xlink:type="simple">Malaise trap</named-content>; eventDate: <named-content xmlns:xlink="http://www.w3.org/1999/xlink" content-type="dwc:eventDate" xlink:type="simple">2012-7-2/8-6</named-content>; habitat: <named-content xmlns:xlink="http://www.w3.org/1999/xlink" content-type="dwc:habitat" xlink:type="simple">old-growth boreal forest with a spring brook</named-content>; <bold>Record Level:</bold> institutionCode: <named-content xmlns:xlink="http://www.w3.org/1999/xlink" content-type="dwc:institutionCode" xlink:type="simple">ZMUT</named-content></p></list-item></list></tp:treatment-sec><tp:treatment-sec sec-type="Description"><title>Description</title><p>Male. Head black, vertex covered by pale setae, frons glabrous and face with scattered setae. Ocelli in a shallow triangle, median ocellus smallest. Clypeus not much longer than wide (about 1.2 times longer than basally wide). Scape and pedicel brownish, first and second flagellomeres yellowish, base of third flagellomere yellowish. Length ratio of pedicel:first flagellomere 0.36. Flagellomeres dark, palpus yellow.</p><p>Thorax dark-brown with pale setosity. Antepronotum yellow. Halter yellow. Femora yellow, bearing pale setae. Trochanters infuscated. Femora yellow. Legs gradually darkening toward tarsi. Tibial spurs brownish. Length ratio of femur to tibia for fore and hind legs: 0.93, 0.76. Length ratio of tibia to basitarsus of hind leg: 1.68.</p><p>Apex of wing slightly infuscated. Bases of M1 and M2, M1+2, r-m, bM1+2, Rs, A1 and Sc bare, other veins setose. C exceeding tip of R5 16 % of the distance between R5 and M1. Sc ending in C at the level of Rs. Sc2 present. Length ratio of M1+2:r-m = 1.14. Cu forking slightly beyond M end of r-m. Wing length 4.1 mm.</p><p>Abdomen dark-brown, tergites 2-4 laterodistally yellowish. 9th tergite elongated; cerci bearing two rows of combs, that are about equally wide, having 18 stout setae (Fig. <xref ref-type="fig" rid="F3531999">9</xref><xref ref-type="fig" rid="F3532005">b</xref>). Ventral lobes of gonocoxites laterally rugose, basally with pale setosity, apices bare (Fig. <xref ref-type="fig" rid="F3531999">9</xref><xref ref-type="fig" rid="F3532004">a</xref>). Dorsal lobe of gonostylus with setosity, apical beak relatively strong, pointed and bearing minute setulae (Fig. <xref ref-type="fig" rid="F3531999">9</xref><xref ref-type="fig" rid="F3532006">c</xref>). Ventral lobe of gonostylus with no stout setae, evenly curved in lateral view (Fig. <xref ref-type="fig" rid="F3531999">9</xref><xref ref-type="fig" rid="F3532006">c</xref>). Apices of parameres without horns (Fig. <xref ref-type="fig" rid="F3531999">9</xref><xref ref-type="fig" rid="F3532007">d</xref>, <xref ref-type="fig" rid="F3532008">e</xref>).</p></tp:treatment-sec><tp:treatment-sec sec-type="Diagnosis"><title>Diagnosis</title><p>A species very close to <italic><tp:taxon-name><tp:taxon-name-part taxon-name-part-type="genus">B.</tp:taxon-name-part> <tp:taxon-name-part taxon-name-part-type="species">curta</tp:taxon-name-part></tp:taxon-name></italic> and <italic><tp:taxon-name><tp:taxon-name-part taxon-name-part-type="genus">B.</tp:taxon-name-part> <tp:taxon-name-part taxon-name-part-type="species">sasakawai</tp:taxon-name-part></tp:taxon-name></italic> sp.n. The ventral lobe of the gonostylus of <italic><tp:taxon-name><tp:taxon-name-part taxon-name-part-type="genus">B.</tp:taxon-name-part> <tp:taxon-name-part taxon-name-part-type="species">norokorpii</tp:taxon-name-part></tp:taxon-name></italic> sp.n. is curved, having no stout setae (setae present in <italic><tp:taxon-name><tp:taxon-name-part taxon-name-part-type="genus">B.</tp:taxon-name-part> <tp:taxon-name-part taxon-name-part-type="species">curta</tp:taxon-name-part></tp:taxon-name></italic>; ventral lobe of the gonostylus in <italic><tp:taxon-name><tp:taxon-name-part taxon-name-part-type="genus">B.</tp:taxon-name-part> <tp:taxon-name-part taxon-name-part-type="species">sasakawai</tp:taxon-name-part></tp:taxon-name></italic> sp.n. is sinuous). The caudal and proximal combs of the cerci are equally wide, having relatively a small number (18) of stout setae (over 40 in both <italic><tp:taxon-name><tp:taxon-name-part taxon-name-part-type="genus">B.</tp:taxon-name-part> <tp:taxon-name-part taxon-name-part-type="species">curta</tp:taxon-name-part></tp:taxon-name></italic> and <italic><tp:taxon-name><tp:taxon-name-part taxon-name-part-type="genus">B.</tp:taxon-name-part> <tp:taxon-name-part taxon-name-part-type="species">sasakawai</tp:taxon-name-part></tp:taxon-name></italic> sp.n.)</p></tp:treatment-sec><tp:treatment-sec sec-type="Etymology"><title>Etymology</title><p>The new species is named after Dr. Yrjö Norokorpi, Finnish forest researcher and former area manager at Parks &amp; Wildlife Finland. The name is a genitive.</p></tp:treatment-sec><tp:treatment-sec sec-type="Distribution"><title>Distribution</title><p>So far known from SW Finnish Lapland only (Fig. <xref ref-type="fig" rid="F3531648">5</xref>).</p></tp:treatment-sec><tp:treatment-sec sec-type="Ecology"><title>Ecology</title><p>The Finnish trapping site was an old-growth boreal forest characterised by vascular plants typical for base-rich soils, such as <italic><tp:taxon-name><tp:taxon-name-part taxon-name-part-type="genus">Paris</tp:taxon-name-part> <tp:taxon-name-part taxon-name-part-type="species">quadrifolia</tp:taxon-name-part></tp:taxon-name></italic> and <italic>Calypso bulbosa</italic>.</p></tp:treatment-sec><tp:treatment-sec sec-type="Taxon discussion"><title>Taxon discussion</title><p>The new species is very close to the eastern Palaearctic species <italic><tp:taxon-name><tp:taxon-name-part taxon-name-part-type="genus">B.</tp:taxon-name-part> <tp:taxon-name-part taxon-name-part-type="species">curta</tp:taxon-name-part></tp:taxon-name></italic> and <italic><tp:taxon-name><tp:taxon-name-part taxon-name-part-type="genus">B.</tp:taxon-name-part> <tp:taxon-name-part taxon-name-part-type="species">sasakawai</tp:taxon-name-part></tp:taxon-name></italic> sp.n. It is likely, however, that the eastern species are more related to each other than to <italic><tp:taxon-name><tp:taxon-name-part taxon-name-part-type="genus">B.</tp:taxon-name-part> <tp:taxon-name-part taxon-name-part-type="species">norokorpii</tp:taxon-name-part></tp:taxon-name></italic> sp.n. For example, presence of Sc2 (absent in other species), shorter basal flagellar segments (1st flagellomere about 2.4 times longer than pedicel; in other species 3.1-4.2) and the small number (18; over 40 in other species) of stout setae of combs in the cerci separate the new species from the eastern Palaearctic taxa. We assume that both eastern Palaearctic species have restricted ranges in Japan, Far East Russia and neighbouring areas, whereas <italic><tp:taxon-name><tp:taxon-name-part taxon-name-part-type="genus">B.</tp:taxon-name-part> <tp:taxon-name-part taxon-name-part-type="species">norokorpii</tp:taxon-name-part></tp:taxon-name></italic> sp.n. might have a widespread boreal range.</p></tp:treatment-sec><tp:treatment-sec sec-type="DNA barcoding"><title>DNA barcoding</title><p>Holotype: BOLD Sample ID: DIPT-JS-2016-0044. BOLD Process ID: <ext-link xmlns:xlink="http://www.w3.org/1999/xlink" ext-link-type="uri" xlink:href="http://www.boldsystems.org/index.php/Public_RecordView?processid=SCFI744-16" xlink:type="simple">SCFI744-16</ext-link>. GenBank accession number: <ext-link xmlns:xlink="http://www.w3.org/1999/xlink" ext-link-type="uri" xlink:href="http://www.ncbi.nlm.nih.gov/nuccore/KY062991" xlink:type="simple">KY062991</ext-link>.</p><p>AATATTATATTTTATTTTTGGAGCTTGATCAGGAATAATTGGTACATCATTAAGAATTCTTATTCGTGCTGAATTAGGACACCCTGGAGCATTAATTGGAGATGATCAAATTTATAATGTTATTGTAACAGCTCATGCATTTGTAATAATTTTTTTTATAGTAATACCTATTATAATTGGAGGATTTGGTAATTGATTAATCCCTTTAATATTAGGAGCTCCTGATATAGCATTCCCTCGAATAAATAATATAAGATTTTGACTACTTCCTCCTTCATTAATATTACTTTTATCCAGAAGTTTAGTTGAAACAGGGGCTGGTACAGGTTGAACAGTGTACCCACCATTATCCTCAACAATTGCTCATGCAGGAGCATCTGTTGATTTAGCAATTTTTTCATTACATTTAGCAGGAATTTCTTCTATTTTAGGAGCTGTAAATTTTATTACTACAATTATTAATATACGAGCTCCTGGAATTACTTTTGAACGAATACCTCTTTTTGTATGATCAGTTTTAATTACAGCTATTTTATTATTATTATCTCTCCCAGTTTTAGCTGGAGCTATTACTATACTTTTAACAGACCGTAATTTAAATACATCATTTTTTGATCCTGCTGGAGGAGGAGATCCTATTTTATATCAACACTTATTC</p><p>The new species is assigned to the BIN <ext-link xmlns:xlink="http://www.w3.org/1999/xlink" ext-link-type="uri" xlink:href="http://www.boldsystems.org/index.php/Public_BarcodeCluster?clusteruri=BOLD:ADD1952" xlink:type="simple">BOLD:ADD1952</ext-link>, shared by no other specimens. In BOLD database the closest matches to this specimen are three <italic><tp:taxon-name><tp:taxon-name-part taxon-name-part-type="genus">Boletina</tp:taxon-name-part> <tp:taxon-name-part taxon-name-part-type="species">lundbecki</tp:taxon-name-part></tp:taxon-name></italic> Lundström and four <italic><tp:taxon-name><tp:taxon-name-part taxon-name-part-type="genus">Boletina</tp:taxon-name-part></tp:taxon-name></italic> unassigned to taxonomic species (93,43 - 93,02 similarity).</p></tp:treatment-sec><tp:treatment-sec><!--Section generated to contain objects referenced in tp:taxon-treatment.--><fig-group id="F3531999" position="float" orientation="portrait"><caption><p><italic><tp:taxon-name><tp:taxon-name-part taxon-name-part-type="genus">Boletina</tp:taxon-name-part> <tp:taxon-name-part taxon-name-part-type="species">norokorpii</tp:taxon-name-part></tp:taxon-name></italic> Salmela &amp; Kolcsár sp.n., holotype male, hypopygium.</p></caption><fig id="F3532004" position="float" orientation="portrait"><label>Figure 9a.</label><caption><p>Hypopygium, ventral view. vl gc=ventral lobe of gonocoxites, gst=gonostylus.</p></caption><graphic xmlns:xlink="http://www.w3.org/1999/xlink" xlink:href="bdj-05-e11760-g009_a.jpg" xlink:type="simple" position="float" orientation="portrait" id="oo_123601.jpg"/></fig><fig id="F3532005" position="float" orientation="portrait"><label>Figure 9b.</label><caption><p>Cerci (cerc) and 9th tergite (9tg), dorsal view.</p></caption><graphic xmlns:xlink="http://www.w3.org/1999/xlink" xlink:href="bdj-05-e11760-g009_b.jpg" xlink:type="simple" position="float" orientation="portrait" id="oo_123602.jpg"/></fig><fig id="F3532006" position="float" orientation="portrait"><label>Figure 9c.</label><caption><p>Gonostylus, lateral view. d.l.gst=dorsal lobe of gonostylus, v.l.gst=ventral lobe of gonostylus.</p></caption><graphic xmlns:xlink="http://www.w3.org/1999/xlink" xlink:href="bdj-05-e11760-g009_c.jpg" xlink:type="simple" position="float" orientation="portrait" id="oo_123604.jpg"/></fig><fig id="F3532007" position="float" orientation="portrait"><label>Figure 9d.</label><caption><p>Aedeagal complex, dorsal view. aed=aedeagus, par=parameres, par ap=parameral apodemes, ej ap=ejaculatory apodemes.</p></caption><graphic xmlns:xlink="http://www.w3.org/1999/xlink" xlink:href="bdj-05-e11760-g009_d.jpg" xlink:type="simple" position="float" orientation="portrait" id="oo_123603.jpg"/></fig><fig id="F3532008" position="float" orientation="portrait"><label>Figure 9e.</label><caption><p>Aedeagal complex, lateral view.</p></caption><graphic xmlns:xlink="http://www.w3.org/1999/xlink" xlink:href="bdj-05-e11760-g009_e.jpg" xlink:type="simple" position="float" orientation="portrait" id="oo_123607.jpg"/></fig></fig-group><fig id="F3532005" position="float" orientation="portrait"><label>Figure 9b.</label><caption><p>Cerci (cerc) and 9th tergite (9tg), dorsal view.</p></caption><graphic xmlns:xlink="http://www.w3.org/1999/xlink" xlink:href="bdj-05-e11760-g009_b.jpg" xlink:type="simple" position="float" orientation="portrait" id="oo_123602.jpg"/></fig><fig id="F3532004" position="float" orientation="portrait"><label>Figure 9a.</label><caption><p>Hypopygium, ventral view. vl gc=ventral lobe of gonocoxites, gst=gonostylus.</p></caption><graphic xmlns:xlink="http://www.w3.org/1999/xlink" xlink:href="bdj-05-e11760-g009_a.jpg" xlink:type="simple" position="float" orientation="portrait" id="oo_123601.jpg"/></fig><fig id="F3532006" position="float" orientation="portrait"><label>Figure 9c.</label><caption><p>Gonostylus, lateral view. d.l.gst=dorsal lobe of gonostylus, v.l.gst=ventral lobe of gonostylus.</p></caption><graphic xmlns:xlink="http://www.w3.org/1999/xlink" xlink:href="bdj-05-e11760-g009_c.jpg" xlink:type="simple" position="float" orientation="portrait" id="oo_123604.jpg"/></fig><fig id="F3532007" position="float" orientation="portrait"><label>Figure 9d.</label><caption><p>Aedeagal complex, dorsal view. aed=aedeagus, par=parameres, par ap=parameral apodemes, ej ap=ejaculatory apodemes.</p></caption><graphic xmlns:xlink="http://www.w3.org/1999/xlink" xlink:href="bdj-05-e11760-g009_d.jpg" xlink:type="simple" position="float" orientation="portrait" id="oo_123603.jpg"/></fig><fig id="F3532008" position="float" orientation="portrait"><label>Figure 9e.</label><caption><p>Aedeagal complex, lateral view.</p></caption><graphic xmlns:xlink="http://www.w3.org/1999/xlink" xlink:href="bdj-05-e11760-g009_e.jpg" xlink:type="simple" position="float" orientation="portrait" id="oo_123607.jpg"/></fig><fig id="F3531648" position="float" orientation="portrait"><label>Figure 5.</label><caption><p>Collecting sites of new fungus gnat species <italic><tp:taxon-name><tp:taxon-name-part taxon-name-part-type="genus">Sciophila</tp:taxon-name-part> <tp:taxon-name-part taxon-name-part-type="species">holopaineni</tp:taxon-name-part></tp:taxon-name></italic> Salmela sp.n., <italic><tp:taxon-name><tp:taxon-name-part taxon-name-part-type="genus">Sciophila</tp:taxon-name-part> <tp:taxon-name-part taxon-name-part-type="species">curvata</tp:taxon-name-part></tp:taxon-name></italic> Salmela sp.n., <italic><tp:taxon-name><tp:taxon-name-part taxon-name-part-type="genus">Boletina</tp:taxon-name-part> <tp:taxon-name-part taxon-name-part-type="species">norokorpii</tp:taxon-name-part></tp:taxon-name></italic> Salmela &amp; Kolcsár sp.n. and <italic><tp:taxon-name><tp:taxon-name-part taxon-name-part-type="genus">Phronia</tp:taxon-name-part> <tp:taxon-name-part taxon-name-part-type="species">sompio</tp:taxon-name-part></tp:taxon-name></italic> Salmela sp.n.</p></caption><graphic xmlns:xlink="http://www.w3.org/1999/xlink" xlink:href="bdj-05-e11760-g005.png" position="float" id="oo_122366.png" orientation="portrait" xlink:type="simple"/></fig></tp:treatment-sec></tp:taxon-treatment>
