# Supplementary material for: New and poorly known Palaearctic fungus gnats (Diptera, Sciaroidea)
Source: Biodivers Data J. 2017 Mar 6;(5):e11760. doi: 10.3897/BDJ.5.e11760 (PMC5345105; doi:10.3897/BDJ.5.e11760)
Supplement: XML Treatment for Phronia sompio [file BDJ.5.e11760-treatment7.xml]

<!DOCTYPE tp:taxon-treatment
  PUBLIC "-//TaxonX//DTD Taxonomic Treatment Publishing DTD v0 20100105//EN" "tax-treatment-NSO.dtd">
<tp:taxon-treatment xmlns:tp="http://www.plazi.org/taxpub"><tp:treatment-meta><mixed-citation publication-type="journal"><person-group><name><surname>Salmela</surname><given-names>Jukka</given-names></name><name><surname>Kolcsár</surname><given-names>Levente-Péter</given-names></name></person-group><article-title>New and poorly known Palaearctic fungus gnats (<tp:taxon-name><tp:taxon-name-part taxon-name-part-type="order">Diptera</tp:taxon-name-part></tp:taxon-name>, <tp:taxon-name><tp:taxon-name-part taxon-name-part-type="superfamily">Sciaroidea</tp:taxon-name-part></tp:taxon-name>)</article-title><source>Biodivers Data J</source><day>06</day><month>3</month><year>2017</year><volume>2017</volume><issue>5</issue><pub-id pub-id-type="doi">10.3897/BDJ.5.e11760</pub-id></mixed-citation></tp:treatment-meta><tp:nomenclature><tp:taxon-name><tp:taxon-name-part taxon-name-part-type="genus">Phronia</tp:taxon-name-part> <tp:taxon-name-part taxon-name-part-type="species">sompio</tp:taxon-name-part><object-id xmlns:xlink="http://www.w3.org/1999/xlink" content-type="zoobank" xlink:type="simple" object-id-type="ZooBank">urn:lsid:zoobank.org:act:B3FBE538-6CFA-451B-AB4F-F62698CC3E27</object-id></tp:taxon-name><tp:taxon-authority>Salmela</tp:taxon-authority><tp:taxon-status xmlns:xlink="http://www.w3.org/1999/xlink" xlink:type="simple">sp. n.</tp:taxon-status></tp:nomenclature><tp:treatment-sec sec-type="materials"><title>Materials</title><list list-type="alpha-lower" list-content="occurrences"><list-item><p><bold>Type status:</bold> <named-content xmlns:xlink="http://www.w3.org/1999/xlink" content-type="dwc:typeStatus" xlink:type="simple">Holotype</named-content>. <bold>Occurrence:</bold> catalogNumber: <named-content xmlns:xlink="http://www.w3.org/1999/xlink" content-type="dwc:catalogNumber" xlink:type="simple">DIPT-JS-2014-0011</named-content>; recordedBy: <named-content xmlns:xlink="http://www.w3.org/1999/xlink" content-type="dwc:recordedBy" xlink:type="simple">J. Salmela</named-content>; individualCount: <named-content xmlns:xlink="http://www.w3.org/1999/xlink" content-type="dwc:individualCount" xlink:type="simple">1</named-content>; sex: <named-content xmlns:xlink="http://www.w3.org/1999/xlink" content-type="dwc:sex" xlink:type="simple">male</named-content>; <bold>Location:</bold> country: <named-content xmlns:xlink="http://www.w3.org/1999/xlink" content-type="dwc:country" xlink:type="simple">Finland</named-content>; stateProvince: <named-content xmlns:xlink="http://www.w3.org/1999/xlink" content-type="dwc:stateProvince" xlink:type="simple">Regio kuusamoensis</named-content>; verbatimLocality: <named-content xmlns:xlink="http://www.w3.org/1999/xlink" content-type="dwc:verbatimLocality" xlink:type="simple">Salla, Värriö Strict Nature Reserve, Kuntasjoki</named-content>; verbatimLatitude: <named-content xmlns:xlink="http://www.w3.org/1999/xlink" content-type="dwc:verbatimLatitude" xlink:type="simple">67.749</named-content>; verbatimLongitude: <named-content xmlns:xlink="http://www.w3.org/1999/xlink" content-type="dwc:verbatimLongitude" xlink:type="simple">29.616</named-content>; verbatimCoordinateSystem: <named-content xmlns:xlink="http://www.w3.org/1999/xlink" content-type="dwc:verbatimCoordinateSystem" xlink:type="simple">decimal degrees</named-content>; verbatimSRS: <named-content xmlns:xlink="http://www.w3.org/1999/xlink" content-type="dwc:verbatimSRS" xlink:type="simple">WGS84</named-content>; <bold>Identification:</bold> identifiedBy: <named-content xmlns:xlink="http://www.w3.org/1999/xlink" content-type="dwc:identifiedBy" xlink:type="simple">J. Salmela</named-content>; <bold>Event:</bold> samplingProtocol: <named-content xmlns:xlink="http://www.w3.org/1999/xlink" content-type="dwc:samplingProtocol" xlink:type="simple">Malaise trap</named-content>; eventDate: <named-content xmlns:xlink="http://www.w3.org/1999/xlink" content-type="dwc:eventDate" xlink:type="simple">2013-6-4/29</named-content>; habitat: <named-content xmlns:xlink="http://www.w3.org/1999/xlink" content-type="dwc:habitat" xlink:type="simple">old-growth boreal riparian forest with seepages</named-content>; <bold>Record Level:</bold> institutionCode: <named-content xmlns:xlink="http://www.w3.org/1999/xlink" content-type="dwc:institutionCode" xlink:type="simple">ZMUT</named-content></p></list-item><list-item><p><bold>Type status:</bold> <named-content xmlns:xlink="http://www.w3.org/1999/xlink" content-type="dwc:typeStatus" xlink:type="simple">Paratype</named-content>. <bold>Occurrence:</bold> catalogNumber: <named-content xmlns:xlink="http://www.w3.org/1999/xlink" content-type="dwc:catalogNumber" xlink:type="simple">DIPT-JS-2015-0101</named-content>; recordedBy: <named-content xmlns:xlink="http://www.w3.org/1999/xlink" content-type="dwc:recordedBy" xlink:type="simple">J. Salmela</named-content>; individualCount: <named-content xmlns:xlink="http://www.w3.org/1999/xlink" content-type="dwc:individualCount" xlink:type="simple">1</named-content>; sex: <named-content xmlns:xlink="http://www.w3.org/1999/xlink" content-type="dwc:sex" xlink:type="simple">male</named-content>; <bold>Location:</bold> country: <named-content xmlns:xlink="http://www.w3.org/1999/xlink" content-type="dwc:country" xlink:type="simple">Finland</named-content>; stateProvince: <named-content xmlns:xlink="http://www.w3.org/1999/xlink" content-type="dwc:stateProvince" xlink:type="simple">Regio kuusamoensis</named-content>; verbatimLocality: <named-content xmlns:xlink="http://www.w3.org/1999/xlink" content-type="dwc:verbatimLocality" xlink:type="simple">Salla, Värriö Strict Nature Reserve, Kuntasjoki</named-content>; verbatimLatitude: <named-content xmlns:xlink="http://www.w3.org/1999/xlink" content-type="dwc:verbatimLatitude" xlink:type="simple">67.750</named-content>; verbatimLongitude: <named-content xmlns:xlink="http://www.w3.org/1999/xlink" content-type="dwc:verbatimLongitude" xlink:type="simple">29.620</named-content>; verbatimCoordinateSystem: <named-content xmlns:xlink="http://www.w3.org/1999/xlink" content-type="dwc:verbatimCoordinateSystem" xlink:type="simple">decimal degrees</named-content>; verbatimSRS: <named-content xmlns:xlink="http://www.w3.org/1999/xlink" content-type="dwc:verbatimSRS" xlink:type="simple">WGS84</named-content>; <bold>Identification:</bold> identifiedBy: <named-content xmlns:xlink="http://www.w3.org/1999/xlink" content-type="dwc:identifiedBy" xlink:type="simple">J. Salmela</named-content>; <bold>Event:</bold> samplingProtocol: <named-content xmlns:xlink="http://www.w3.org/1999/xlink" content-type="dwc:samplingProtocol" xlink:type="simple">Malaise trap</named-content>; eventDate: <named-content xmlns:xlink="http://www.w3.org/1999/xlink" content-type="dwc:eventDate" xlink:type="simple">2013-6-29/7-29</named-content>; habitat: <named-content xmlns:xlink="http://www.w3.org/1999/xlink" content-type="dwc:habitat" xlink:type="simple">riparian forest with lush vegetation and large amount of decaying trees,</named-content>; <bold>Record Level:</bold> institutionCode: <named-content xmlns:xlink="http://www.w3.org/1999/xlink" content-type="dwc:institutionCode" xlink:type="simple">JES</named-content></p></list-item><list-item><p><bold>Type status:</bold> <named-content xmlns:xlink="http://www.w3.org/1999/xlink" content-type="dwc:typeStatus" xlink:type="simple">Paratype</named-content>. <bold>Occurrence:</bold> catalogNumber: <named-content xmlns:xlink="http://www.w3.org/1999/xlink" content-type="dwc:catalogNumber" xlink:type="simple">DIPT-JS- 2014-0404</named-content>; recordedBy: <named-content xmlns:xlink="http://www.w3.org/1999/xlink" content-type="dwc:recordedBy" xlink:type="simple">J. Salmela</named-content>; individualCount: <named-content xmlns:xlink="http://www.w3.org/1999/xlink" content-type="dwc:individualCount" xlink:type="simple">1</named-content>; sex: <named-content xmlns:xlink="http://www.w3.org/1999/xlink" content-type="dwc:sex" xlink:type="simple">male</named-content>; <bold>Location:</bold> country: <named-content xmlns:xlink="http://www.w3.org/1999/xlink" content-type="dwc:country" xlink:type="simple">Finland</named-content>; stateProvince: <named-content xmlns:xlink="http://www.w3.org/1999/xlink" content-type="dwc:stateProvince" xlink:type="simple">Lapponia kemensis pars orientalis</named-content>; verbatimLocality: <named-content xmlns:xlink="http://www.w3.org/1999/xlink" content-type="dwc:verbatimLocality" xlink:type="simple">Savukoski, Urho Kekkonen National Park, Tyyroja</named-content>; verbatimLatitude: <named-content xmlns:xlink="http://www.w3.org/1999/xlink" content-type="dwc:verbatimLatitude" xlink:type="simple">68.143</named-content>; verbatimLongitude: <named-content xmlns:xlink="http://www.w3.org/1999/xlink" content-type="dwc:verbatimLongitude" xlink:type="simple">28.574</named-content>; verbatimCoordinateSystem: <named-content xmlns:xlink="http://www.w3.org/1999/xlink" content-type="dwc:verbatimCoordinateSystem" xlink:type="simple">decimal degrees</named-content>; verbatimSRS: <named-content xmlns:xlink="http://www.w3.org/1999/xlink" content-type="dwc:verbatimSRS" xlink:type="simple">WGS84</named-content>; <bold>Identification:</bold> identifiedBy: <named-content xmlns:xlink="http://www.w3.org/1999/xlink" content-type="dwc:identifiedBy" xlink:type="simple">J. Salmela</named-content>; <bold>Event:</bold> samplingProtocol: <named-content xmlns:xlink="http://www.w3.org/1999/xlink" content-type="dwc:samplingProtocol" xlink:type="simple">Malaise trap</named-content>; eventDate: <named-content xmlns:xlink="http://www.w3.org/1999/xlink" content-type="dwc:eventDate" xlink:type="simple">2014-7-1/8-5</named-content>; habitat: <named-content xmlns:xlink="http://www.w3.org/1999/xlink" content-type="dwc:habitat" xlink:type="simple">riparian meadow, spring brook with abundant Palustriella mosses</named-content>; <bold>Record Level:</bold> institutionCode: <named-content xmlns:xlink="http://www.w3.org/1999/xlink" content-type="dwc:institutionCode" xlink:type="simple">JES</named-content></p></list-item></list></tp:treatment-sec><tp:treatment-sec sec-type="Description"><title>Description</title><p>Male. Head brown, vertex covered by pale setae, frons glabrous. Ocelli in a line, central ocellus smallest, lateral ocelli close to eyes, their distance from eye less than their own width. Eyes pubescent. Palpi brown, bearing light setae. Length ratio of palpal segments 3-5: 3:4=0.88, 4:5=0.61. Penultimate segment 2.62 times as long as wide, last segment 4.67 times as long as wide. Third palpomere with a sensory pit in its base. Antennae brown, 16-segmented (scape, pedicel and 14 flagellomeres), pedicel and base of first flagellomere yellowish brown. Scape:pedicel length ratio 1.47. Flagellomeres cylindrical, length:width ratio of 1st flagellomere 2.27, 4th flagellomere 1.67 and apical flagellomere 1.90. Flagellomeres covered by dense light setosity, setae slightly curved, their length shorter than width of respective flagellomere.</p><p>Thorax generally brown, except scutum that has yellowish brown anterior corners. Scutum with mainly pale setosity, two stout and long posterodorsal setae are present just above scutellum. Mediotergite bare, other sclerites bearing setae. Scutellum with four stout marginal setae. Halteres pale, bearing weak light setae and setulae.</p><p>Wings hyaline, veins light brown. Bases of M1 and M2, M1+2, base of r-m, bM1+2, bRs and Sc bare, other veins setose. C slightly exceeding tip of R5. Sc ending free. Length ratio of M1+2:r-m = 1.03. Wing length 1.8 mm.</p><p>Coxae yellow, bearing dark setae, legs yellowish. Length ratio of femur to tibia for fore, mid and hind legs: 1.02, 1.0, 0.84. Length ratio of tibia to basitarsus for fore, mid and hind legs: 1.28, 1.6, 1.63. Anteroapical depressed area of the fore tibia ovate, having ca. 20 light setae arranged in a curved row. Ratio of apical width of tibia:length of longest tibial spur for fore, mid and hind legs: 0.37, 0.30, 0.29.</p><p>Abdominal tergites and sternites brown, bearing light setae. 9th tergite and cerci without peculiar characteristics. Ventroapical margin of gonocoxite with a marked median emargination (Fig. <xref ref-type="fig" rid="F3532016">10</xref><xref ref-type="fig" rid="F3532022">b</xref>). Ventral lobe of gonostylus short, truncated, bearing two rather long subapical setae (Fig. <xref ref-type="fig" rid="F3532016">10</xref><xref ref-type="fig" rid="F3532022">b</xref>). Dorsal lobe of gonostylus widest apically, having 10 stout apical setae (Fig. <xref ref-type="fig" rid="F3532016">10</xref><xref ref-type="fig" rid="F3532021">a</xref>). Mesial portion of gonostylus relatively simple, having no comb-like structures (Fig. <xref ref-type="fig" rid="F3532016">10</xref><xref ref-type="fig" rid="F3532022">b</xref>, <xref ref-type="fig" rid="F3532023">c</xref>, <xref ref-type="fig" rid="F3532024">d</xref>, <xref ref-type="fig" rid="F3532025">e</xref>); medially with a prominent, finger-like projection (1) and stemming from the same base a shorter projection (3), best visible in outer lateral view; these outgrowths are framed by a rounded, hyaline protrusion (2). Length:width ratio of aedeagal complex 1.14. Caudal margin of aedeagus notched, wide U-shaped, lateral apices, that may be parameres, appear bifurcated in ventral view (this is due to folding of the lateral apices). Median portion of aedeagus infuscated (Fig. <xref ref-type="fig" rid="F3532016">10</xref><xref ref-type="fig" rid="F3532021">a</xref>, <xref ref-type="fig" rid="F3532026">f</xref>).</p></tp:treatment-sec><tp:treatment-sec sec-type="Diagnosis"><title>Diagnosis</title><p>A small species that is different from the known member of the genus. The male hypopygium has the following diagnostic characters: the ventroapical margin of the gonocoxites has a deep notch; the mesial projection of the gonostylus lacks comb-like structures but bears a prominent finger-like projection and a rounded, hyaline protrusion; the aedeagal complex is about as long as broad and is apically notched.</p></tp:treatment-sec><tp:treatment-sec sec-type="Etymology"><title>Etymology</title><p>The name of the new species refers to the old Forest Sami name of the region, Sompio, meaning large area bordered by aapamires. The biogeographical province of <italic>Lapponia kemensis pars orientalis</italic>, abbreviated as Lkor, is in Finnish "Sompion Lappi". The name is a noun in apposition.</p></tp:treatment-sec><tp:treatment-sec sec-type="Distribution"><title>Distribution</title><p>The species has been collected so far from three localities, all of these from eastern Finnish Lapland close to the Russian border. In fact, all of the collecting sites belong to the River Tuuloma catchment area east of the Maanselkä divide, so the waters finally flow to the Barents Sea in Russia.</p></tp:treatment-sec><tp:treatment-sec sec-type="Ecology"><title>Ecology</title><p>Collecting sites are small waterbodies (spring-fed headwater streams, spring brooks) surrounded by old-growth boreal forests.</p></tp:treatment-sec><tp:treatment-sec sec-type="Taxon discussion"><title>Taxon discussion</title><p>The new species stands apart from all other Holarctic members of the genus.</p></tp:treatment-sec><tp:treatment-sec sec-type="DNA barcoding"><title>DNA barcoding</title><p>BOLD Sample ID: DIPT-JS-2014-0011. BOLD Process ID: <ext-link xmlns:xlink="http://www.w3.org/1999/xlink" ext-link-type="uri" xlink:href="http://www.boldsystems.org/index.php/Public_RecordView?processid=SCFI001-15" xlink:type="simple">SCFI001-15</ext-link>.</p><p>BOLD Sample ID: DIPT-JS-2015-0101. BOLD Process ID: <ext-link xmlns:xlink="http://www.w3.org/1999/xlink" ext-link-type="uri" xlink:href="http://www.boldsystems.org/index.php/Public_RecordView?processid=SCFI164-15" xlink:type="simple">SCFI164-15</ext-link>.</p><p>BOLD Sample ID: DIPT-JS-2014-0404. BOLD Process ID: <ext-link xmlns:xlink="http://www.w3.org/1999/xlink" ext-link-type="uri" xlink:href="http://www.boldsystems.org/index.php/Public_RecordView?processid=SCFI102-15" xlink:type="simple">SCFI102-15</ext-link>.</p><p>Barcoding of the holotype and paratypes failed.</p></tp:treatment-sec><tp:treatment-sec><!--Section generated to contain objects referenced in tp:taxon-treatment.--><fig-group id="F3532016" position="float" orientation="portrait"><caption><p><italic><tp:taxon-name><tp:taxon-name-part taxon-name-part-type="genus">Phronia</tp:taxon-name-part> <tp:taxon-name-part taxon-name-part-type="species">sompio</tp:taxon-name-part></tp:taxon-name></italic> Salmela sp.n., holotype male, hypopygium.</p></caption><fig id="F3532021" position="float" orientation="portrait"><label>Figure 10a.</label><caption><p>Hypopygium, dorsal view. gst=gonostylus, d.l.gst=dorsal lobe of gst, gc=gonocoxites, aed cmx=aedeagal complex.</p></caption><graphic xmlns:xlink="http://www.w3.org/1999/xlink" xlink:href="bdj-05-e11760-g010_a.jpg" xlink:type="simple" position="float" orientation="portrait" id="oo_123609.jpg"/></fig><fig id="F3532022" position="float" orientation="portrait"><label>Figure 10b.</label><caption><p>Hypopygium, ventral view. v.l.gst=ventral lobe of gonostylus, a.v.m.gc=ventroapical margin of gonocoxites, 1–3=projections of the mesial portion of gonostylus (see text).</p></caption><graphic xmlns:xlink="http://www.w3.org/1999/xlink" xlink:href="bdj-05-e11760-g010_b.jpg" xlink:type="simple" position="float" orientation="portrait" id="oo_123610.jpg"/></fig><fig id="F3532023" position="float" orientation="portrait"><label>Figure 10c.</label><caption><p>Gonostylus, outer lateral view. m.p.gst=mesial portion of gonostylus.</p></caption><graphic xmlns:xlink="http://www.w3.org/1999/xlink" xlink:href="bdj-05-e11760-g010_c.jpg" xlink:type="simple" position="float" orientation="portrait" id="oo_123611.jpg"/></fig><fig id="F3532024" position="float" orientation="portrait"><label>Figure 10d.</label><caption><p>Gonostylus, inner lateral view.</p></caption><graphic xmlns:xlink="http://www.w3.org/1999/xlink" xlink:href="bdj-05-e11760-g010_d.jpg" xlink:type="simple" position="float" orientation="portrait" id="oo_123612.jpg"/></fig><fig id="F3532025" position="float" orientation="portrait"><label>Figure 10e.</label><caption><p>Gonostylus, dorsal view.</p></caption><graphic xmlns:xlink="http://www.w3.org/1999/xlink" xlink:href="bdj-05-e11760-g010_e.jpg" xlink:type="simple" position="float" orientation="portrait" id="oo_123613.jpg"/></fig><fig id="F3532026" position="float" orientation="portrait"><label>Figure 10f.</label><caption><p>Aedeagal complex, dorsal view.</p></caption><graphic xmlns:xlink="http://www.w3.org/1999/xlink" xlink:href="bdj-05-e11760-g010_f.jpg" xlink:type="simple" position="float" orientation="portrait" id="oo_117507.jpg"/></fig></fig-group><fig id="F3532022" position="float" orientation="portrait"><label>Figure 10b.</label><caption><p>Hypopygium, ventral view. v.l.gst=ventral lobe of gonostylus, a.v.m.gc=ventroapical margin of gonocoxites, 1–3=projections of the mesial portion of gonostylus (see text).</p></caption><graphic xmlns:xlink="http://www.w3.org/1999/xlink" xlink:href="bdj-05-e11760-g010_b.jpg" xlink:type="simple" position="float" orientation="portrait" id="oo_123610.jpg"/></fig><fig id="F3532021" position="float" orientation="portrait"><label>Figure 10a.</label><caption><p>Hypopygium, dorsal view. gst=gonostylus, d.l.gst=dorsal lobe of gst, gc=gonocoxites, aed cmx=aedeagal complex.</p></caption><graphic xmlns:xlink="http://www.w3.org/1999/xlink" xlink:href="bdj-05-e11760-g010_a.jpg" xlink:type="simple" position="float" orientation="portrait" id="oo_123609.jpg"/></fig><fig id="F3532023" position="float" orientation="portrait"><label>Figure 10c.</label><caption><p>Gonostylus, outer lateral view. m.p.gst=mesial portion of gonostylus.</p></caption><graphic xmlns:xlink="http://www.w3.org/1999/xlink" xlink:href="bdj-05-e11760-g010_c.jpg" xlink:type="simple" position="float" orientation="portrait" id="oo_123611.jpg"/></fig><fig id="F3532024" position="float" orientation="portrait"><label>Figure 10d.</label><caption><p>Gonostylus, inner lateral view.</p></caption><graphic xmlns:xlink="http://www.w3.org/1999/xlink" xlink:href="bdj-05-e11760-g010_d.jpg" xlink:type="simple" position="float" orientation="portrait" id="oo_123612.jpg"/></fig><fig id="F3532025" position="float" orientation="portrait"><label>Figure 10e.</label><caption><p>Gonostylus, dorsal view.</p></caption><graphic xmlns:xlink="http://www.w3.org/1999/xlink" xlink:href="bdj-05-e11760-g010_e.jpg" xlink:type="simple" position="float" orientation="portrait" id="oo_123613.jpg"/></fig><fig id="F3532026" position="float" orientation="portrait"><label>Figure 10f.</label><caption><p>Aedeagal complex, dorsal view.</p></caption><graphic xmlns:xlink="http://www.w3.org/1999/xlink" xlink:href="bdj-05-e11760-g010_f.jpg" xlink:type="simple" position="float" orientation="portrait" id="oo_117507.jpg"/></fig></tp:treatment-sec></tp:taxon-treatment>
