# Supplementary material for: New and poorly known Palaearctic fungus gnats (Diptera, Sciaroidea)
Source: Biodivers Data J. 2017 Mar 6;(5):e11760. doi: 10.3897/BDJ.5.e11760 (PMC5345105; doi:10.3897/BDJ.5.e11760)
Supplement: XML Treatment for Phronia reducta [file BDJ.5.e11760-treatment8.xml]

<!DOCTYPE tp:taxon-treatment
  PUBLIC "-//TaxonX//DTD Taxonomic Treatment Publishing DTD v0 20100105//EN" "tax-treatment-NSO.dtd">
<tp:taxon-treatment xmlns:tp="http://www.plazi.org/taxpub"><tp:treatment-meta><mixed-citation publication-type="journal"><person-group><name><surname>Salmela</surname><given-names>Jukka</given-names></name><name><surname>Kolcsár</surname><given-names>Levente-Péter</given-names></name></person-group><article-title>New and poorly known Palaearctic fungus gnats (<tp:taxon-name><tp:taxon-name-part taxon-name-part-type="order">Diptera</tp:taxon-name-part></tp:taxon-name>, <tp:taxon-name><tp:taxon-name-part taxon-name-part-type="superfamily">Sciaroidea</tp:taxon-name-part></tp:taxon-name>)</article-title><source>Biodivers Data J</source><day>06</day><month>3</month><year>2017</year><volume>2017</volume><issue>5</issue><pub-id pub-id-type="doi">10.3897/BDJ.5.e11760</pub-id></mixed-citation></tp:treatment-meta><tp:nomenclature><tp:taxon-name><tp:taxon-name-part taxon-name-part-type="genus">Phronia</tp:taxon-name-part> <tp:taxon-name-part taxon-name-part-type="species">reducta</tp:taxon-name-part><object-id xmlns:xlink="http://www.w3.org/1999/xlink" content-type="zoobank" xlink:type="simple" object-id-type="ZooBank">urn:lsid:zoobank.org:act:082AAF64-6B68-438B-991A-9C42736838A3</object-id></tp:taxon-name><tp:taxon-authority>Salmela</tp:taxon-authority><tp:taxon-status xmlns:xlink="http://www.w3.org/1999/xlink" xlink:type="simple">sp. n.</tp:taxon-status></tp:nomenclature><tp:treatment-sec sec-type="materials"><title>Materials</title><list list-type="alpha-lower" list-content="occurrences"><list-item><p><bold>Type status:</bold> <named-content xmlns:xlink="http://www.w3.org/1999/xlink" content-type="dwc:typeStatus" xlink:type="simple">Holotype</named-content>. <bold>Occurrence:</bold> catalogNumber: <named-content xmlns:xlink="http://www.w3.org/1999/xlink" content-type="dwc:catalogNumber" xlink:type="simple">DIPT-JS-2015-0272</named-content>; recordedBy: <named-content xmlns:xlink="http://www.w3.org/1999/xlink" content-type="dwc:recordedBy" xlink:type="simple">J. Salmela</named-content>; individualCount: <named-content xmlns:xlink="http://www.w3.org/1999/xlink" content-type="dwc:individualCount" xlink:type="simple">1</named-content>; sex: <named-content xmlns:xlink="http://www.w3.org/1999/xlink" content-type="dwc:sex" xlink:type="simple">male</named-content>; <bold>Location:</bold> country: <named-content xmlns:xlink="http://www.w3.org/1999/xlink" content-type="dwc:country" xlink:type="simple">Finland</named-content>; stateProvince: <named-content xmlns:xlink="http://www.w3.org/1999/xlink" content-type="dwc:stateProvince" xlink:type="simple">Regio kuusamoensis</named-content>; verbatimLocality: <named-content xmlns:xlink="http://www.w3.org/1999/xlink" content-type="dwc:verbatimLocality" xlink:type="simple">Salla, Iso Pyhätunturi</named-content>; verbatimLatitude: <named-content xmlns:xlink="http://www.w3.org/1999/xlink" content-type="dwc:verbatimLatitude" xlink:type="simple">66.776</named-content>; verbatimLongitude: <named-content xmlns:xlink="http://www.w3.org/1999/xlink" content-type="dwc:verbatimLongitude" xlink:type="simple">28.810</named-content>; verbatimCoordinateSystem: <named-content xmlns:xlink="http://www.w3.org/1999/xlink" content-type="dwc:verbatimCoordinateSystem" xlink:type="simple">decimal degrees</named-content>; verbatimSRS: <named-content xmlns:xlink="http://www.w3.org/1999/xlink" content-type="dwc:verbatimSRS" xlink:type="simple">WGS84</named-content>; <bold>Identification:</bold> identifiedBy: <named-content xmlns:xlink="http://www.w3.org/1999/xlink" content-type="dwc:identifiedBy" xlink:type="simple">J. Salmela</named-content>; <bold>Event:</bold> samplingProtocol: <named-content xmlns:xlink="http://www.w3.org/1999/xlink" content-type="dwc:samplingProtocol" xlink:type="simple">Malaise trap</named-content>; eventDate: <named-content xmlns:xlink="http://www.w3.org/1999/xlink" content-type="dwc:eventDate" xlink:type="simple">2013-7-19/8-8</named-content>; habitat: <named-content xmlns:xlink="http://www.w3.org/1999/xlink" content-type="dwc:habitat" xlink:type="simple">poor - intermediate rich sloping fen</named-content>; <bold>Record Level:</bold> institutionCode: <named-content xmlns:xlink="http://www.w3.org/1999/xlink" content-type="dwc:institutionCode" xlink:type="simple">ZMUT</named-content></p></list-item><list-item><p><bold>Type status:</bold> <named-content xmlns:xlink="http://www.w3.org/1999/xlink" content-type="dwc:typeStatus" xlink:type="simple">Paratype</named-content>. <bold>Occurrence:</bold> catalogNumber: <named-content xmlns:xlink="http://www.w3.org/1999/xlink" content-type="dwc:catalogNumber" xlink:type="simple">1386 (3)</named-content>; recordedBy: <named-content xmlns:xlink="http://www.w3.org/1999/xlink" content-type="dwc:recordedBy" xlink:type="simple">G.P. Ostroverkhova</named-content>; individualCount: <named-content xmlns:xlink="http://www.w3.org/1999/xlink" content-type="dwc:individualCount" xlink:type="simple">1</named-content>; sex: <named-content xmlns:xlink="http://www.w3.org/1999/xlink" content-type="dwc:sex" xlink:type="simple">male</named-content>; preparations: <named-content xmlns:xlink="http://www.w3.org/1999/xlink" content-type="dwc:preparations" xlink:type="simple">slide mounted</named-content>; <bold>Location:</bold> country: <named-content xmlns:xlink="http://www.w3.org/1999/xlink" content-type="dwc:country" xlink:type="simple">Russia</named-content>; stateProvince: <named-content xmlns:xlink="http://www.w3.org/1999/xlink" content-type="dwc:stateProvince" xlink:type="simple">Krasnoyarsk region</named-content>; verbatimLocality: <named-content xmlns:xlink="http://www.w3.org/1999/xlink" content-type="dwc:verbatimLocality" xlink:type="simple">Tungussko-Chunsky District, village Vanavary</named-content>; verbatimLatitude: <named-content xmlns:xlink="http://www.w3.org/1999/xlink" content-type="dwc:verbatimLatitude" xlink:type="simple">60.33</named-content>; verbatimLongitude: <named-content xmlns:xlink="http://www.w3.org/1999/xlink" content-type="dwc:verbatimLongitude" xlink:type="simple">102.30</named-content>; verbatimCoordinateSystem: <named-content xmlns:xlink="http://www.w3.org/1999/xlink" content-type="dwc:verbatimCoordinateSystem" xlink:type="simple">decimal degrees</named-content>; verbatimSRS: <named-content xmlns:xlink="http://www.w3.org/1999/xlink" content-type="dwc:verbatimSRS" xlink:type="simple">WGS84</named-content>; <bold>Identification:</bold> identifiedBy: <named-content xmlns:xlink="http://www.w3.org/1999/xlink" content-type="dwc:identifiedBy" xlink:type="simple">J. Salmela</named-content>; <bold>Event:</bold> samplingProtocol: <named-content xmlns:xlink="http://www.w3.org/1999/xlink" content-type="dwc:samplingProtocol" xlink:type="simple">sweep net</named-content>; eventDate: <named-content xmlns:xlink="http://www.w3.org/1999/xlink" content-type="dwc:eventDate" xlink:type="simple">1972-7-26</named-content>; habitat: <named-content xmlns:xlink="http://www.w3.org/1999/xlink" content-type="dwc:habitat" xlink:type="simple">swampy forest</named-content>; <bold>Record Level:</bold> institutionCode: <named-content xmlns:xlink="http://www.w3.org/1999/xlink" content-type="dwc:institutionCode" xlink:type="simple">TSU</named-content></p></list-item></list></tp:treatment-sec><tp:treatment-sec sec-type="Description"><title>Description</title><p>Male. Head dark-brown, vertex covered by pale setae, frons glabrous. Ocelli in a line, central ocellus slightly smaller than laterals; lateral ocelli close to eyes, their distance from eye less than their own width. Eyes pubescent. Palpi brown, bearing light setae. Length ratio of palpal segments 3–5: 3:4=0.83, 4:5=0.69. Penultimate segment 3.6 times as long as wide, last segment 5.3 times as long as wide. Third palpomere with a sensory pit in its base. Antennae brown, 16-segmented (scape, pedicel and 14 flagellomeres), base of pedicel and base of first flagellomere yellowish brown. Scape:pedicel length ratio 1.60. Flagellomeres cylindrical, length:width ratio of 1st flagellomere 2.86, 4th flagellomere 1.75 and apical flagellomere 3.0. Flagellomeres covered by dense light setosity, setae slightly curved, their length shorter than width of respective flagellomere.</p><p>Thorax generally dark-brown, except scutum that has yellowish anterior corners. Scutum with mainly pale setosity. Mediotergite bare, other sclerites bearing setae. Scutellum with four stout setae. Halteres pale, bearing weak light setae and setulae.</p><p>Wings hyaline, veins brown. Bases of M1 and M2, M1+2, base of r-m, bM1+2, base of Rs and Sc bare, other veins setose. C exceeds tip of R5 very slightly. Sc ending free. Length ratio of M1+2:r-m = 1.18. Wing length 3.1 mm.</p><p>Coxae yellow, bearing pale setae, legs yellowish, except femora ventrobasally and apices of hind femora infuscated. Length ratio of femur to tibia for fore, mid and hind legs: 0.95, 0.99, 0.82. Length ratio of tibia to basitarsus for fore, mid and hind legs: 1.03, 1.34, 1.60. Anteroapical depressed area of the fore tibia ovate, having ca. 19 light setae arranged in a slightly curved row. Ratio of apical width of tibia:length of longest tibial spur for fore, mid and hind legs: 0.39, 0.27, 0.24.</p><p>Abdominal tergites and sternites brown, bearing light setae. 9th tergite and cerci normal for the genus (Fig. <xref ref-type="fig" rid="F3532069">11</xref><xref ref-type="fig" rid="F3532074">a</xref>). Ventroapical margin of gonocoxites with a median notch (Fig. <xref ref-type="fig" rid="F3532069">11</xref><xref ref-type="fig" rid="F3532076">c</xref>). Gonostylus is intricate. Dorsal lobe of gonostylus lingulate, with numerous long setae on ventral margin (Fig. <xref ref-type="fig" rid="F3532069">11</xref><xref ref-type="fig" rid="F3532077">d</xref>, <xref ref-type="fig" rid="F3532078">e</xref>). Mesial portion with a plate-like, inward projecting rows of combs (1) (Fig. <xref ref-type="fig" rid="F3532069">11</xref><xref ref-type="fig" rid="F3532077">d</xref>, <xref ref-type="fig" rid="F3532078">e</xref>). Internal outgrowth of the ventral lobe of gonostylus is curved and apically notched (2) (Fig. <xref ref-type="fig" rid="F3532069">11</xref><xref ref-type="fig" rid="F3532078">e</xref>). The basal projection of the ventral lobe of gonostylus is relatively narrow and club-like (3) (Fig. <xref ref-type="fig" rid="F3532069">11</xref><xref ref-type="fig" rid="F3532077">d</xref>); median projection is the largest, bearing long basal setae and short subapical setae (4) (Fig. <xref ref-type="fig" rid="F3532069">11</xref><xref ref-type="fig" rid="F3532077">d</xref>, <xref ref-type="fig" rid="F3532078">e</xref>). Aedeagus short and wide, parameres long, having no long apical setae, only small setulae are present (Fig. <xref ref-type="fig" rid="F3532069">11</xref><xref ref-type="fig" rid="F3532075">b</xref>, <xref ref-type="fig" rid="F3532079">f</xref>).</p></tp:treatment-sec><tp:treatment-sec sec-type="Diagnosis"><title>Diagnosis</title><p>The new species is close of <italic><tp:taxon-name><tp:taxon-name-part taxon-name-part-type="genus">P.</tp:taxon-name-part> <tp:taxon-name-part taxon-name-part-type="species">braueri</tp:taxon-name-part></tp:taxon-name></italic> Dziedzicki but differs in the following features; the apices of the parameres are non-setose (the setae here are long in <italic><tp:taxon-name><tp:taxon-name-part taxon-name-part-type="genus">P.</tp:taxon-name-part> <tp:taxon-name-part taxon-name-part-type="species">braueri</tp:taxon-name-part></tp:taxon-name></italic>), the internal outgrowth of the ventral lobe of the gonostylus is curved and apically notched (not curved or notched in <italic><tp:taxon-name><tp:taxon-name-part taxon-name-part-type="genus">P.</tp:taxon-name-part> <tp:taxon-name-part taxon-name-part-type="species">braueri</tp:taxon-name-part></tp:taxon-name></italic>), and the ventral lobe of the gonostylus also has a narrow club-like basal projection (wedge-shaped and widest basally in <italic><tp:taxon-name><tp:taxon-name-part taxon-name-part-type="genus">P.</tp:taxon-name-part> <tp:taxon-name-part taxon-name-part-type="species">braueri</tp:taxon-name-part></tp:taxon-name></italic>).</p></tp:treatment-sec><tp:treatment-sec sec-type="Etymology"><title>Etymology</title><p>The name of the new species (Latin <italic><tp:taxon-name><tp:taxon-name-part taxon-name-part-type="species">reducta</tp:taxon-name-part></tp:taxon-name></italic>, reduced, an adjective) is referring to the non-setose apices of the male parameres.</p></tp:treatment-sec><tp:treatment-sec sec-type="Distribution"><title>Distribution</title><p>Apparently a boreal species, hitherto known from NE Finnish Lapland and Siberia, Central Russia (Fig. <xref ref-type="fig" rid="F3531642">3</xref>).</p></tp:treatment-sec><tp:treatment-sec sec-type="Ecology"><title>Ecology</title><p>The species occurs in sloping fens and swampy forests. The Finnish collecting site (sloping fen) was close to a pine and spruce dominated pristine boreal forest.</p></tp:treatment-sec><tp:treatment-sec sec-type="Taxon discussion"><title>Taxon discussion</title><p>The new species was illustrated for the first time by <xref ref-type="bibr" rid="B3531407">Ostroverkhova 1979</xref> (the original illustration is reproduced here, Fig. <xref ref-type="fig" rid="F3532091">12</xref>), as <italic><tp:taxon-name><tp:taxon-name-part taxon-name-part-type="genus">P.</tp:taxon-name-part> <tp:taxon-name-part taxon-name-part-type="species">annulata</tp:taxon-name-part></tp:taxon-name></italic>, (= <italic><tp:taxon-name><tp:taxon-name-part taxon-name-part-type="genus">P.</tp:taxon-name-part> <tp:taxon-name-part taxon-name-part-type="species">braueri</tp:taxon-name-part></tp:taxon-name></italic>). These two taxa are indeed closely related, but due to differences in the male hypopygia and DNA barcodes are considered as distinct species (see Diagnosis for details; comparative photos of <italic><tp:taxon-name><tp:taxon-name-part taxon-name-part-type="genus">P.</tp:taxon-name-part> <tp:taxon-name-part taxon-name-part-type="species">braueri</tp:taxon-name-part></tp:taxon-name></italic> are provided in Fig. <xref ref-type="fig" rid="F3532080">13</xref>). There are a total of 10 slide-mounted “<italic><tp:taxon-name><tp:taxon-name-part taxon-name-part-type="genus">Phronia</tp:taxon-name-part> <tp:taxon-name-part taxon-name-part-type="species">braueri</tp:taxon-name-part></tp:taxon-name></italic>” in TSU that were studied by Ostroverkhova, all of them collected from two close-lying localities, between dates 19.-29.7.1972. Unfortunately these slides are in poor condition making it difficult to identify them to species level; however the slide in the best condition was selected as the paratype.</p><p>There are two questionable older names of <italic><tp:taxon-name><tp:taxon-name-part taxon-name-part-type="genus">P.</tp:taxon-name-part> <tp:taxon-name-part taxon-name-part-type="species">braueri</tp:taxon-name-part></tp:taxon-name></italic>, namely <italic><tp:taxon-name><tp:taxon-name-part taxon-name-part-type="genus">P.</tp:taxon-name-part> <tp:taxon-name-part taxon-name-part-type="species">annulata</tp:taxon-name-part></tp:taxon-name></italic> Winnertz and <italic><tp:taxon-name><tp:taxon-name-part taxon-name-part-type="genus">P.</tp:taxon-name-part> <tp:taxon-name-part taxon-name-part-type="species">vittata</tp:taxon-name-part></tp:taxon-name></italic> Winnertz (<xref ref-type="bibr" rid="B3531567">Winnertz 1863</xref>, <xref ref-type="bibr" rid="B3531577">Hackman et al. 1988</xref>), both are considered here as <italic>nomina dubia</italic>. These species are known from holotype females only and females of <italic><tp:taxon-name><tp:taxon-name-part taxon-name-part-type="genus">P.</tp:taxon-name-part> <tp:taxon-name-part taxon-name-part-type="species">braueri</tp:taxon-name-part></tp:taxon-name></italic> are difficult to separate from <italic><tp:taxon-name><tp:taxon-name-part taxon-name-part-type="genus">P.</tp:taxon-name-part> <tp:taxon-name-part taxon-name-part-type="species">forcipata</tp:taxon-name-part></tp:taxon-name></italic> Winnertz (<xref ref-type="bibr" rid="B3530758">Hackman 1970</xref>). It is also likely that the type specimens were destroyed during WWII (<xref ref-type="bibr" rid="B3530841">Kurina 2004</xref>, citing <xref ref-type="bibr" rid="B3531591">Evenhuis 1997</xref>). Furthermore, most likely the type specimens of both <italic><tp:taxon-name><tp:taxon-name-part taxon-name-part-type="genus">P.</tp:taxon-name-part> <tp:taxon-name-part taxon-name-part-type="species">annulata</tp:taxon-name-part></tp:taxon-name></italic> and <italic><tp:taxon-name><tp:taxon-name-part taxon-name-part-type="genus">P.</tp:taxon-name-part> <tp:taxon-name-part taxon-name-part-type="species">vittata</tp:taxon-name-part></tp:taxon-name></italic> were collected from Krefeld, Germany, that is a nemoral lowland area. We consider <italic><tp:taxon-name><tp:taxon-name-part taxon-name-part-type="genus">P.</tp:taxon-name-part> <tp:taxon-name-part taxon-name-part-type="species">reducta</tp:taxon-name-part></tp:taxon-name></italic> sp.n. having a boreal range, being absent from Central Europe. Thus, we find it very unlikely that these <italic>nomina dubia</italic> would be conspecific with the new species.</p></tp:treatment-sec><tp:treatment-sec sec-type="DNA barcoding"><title>DNA barcoding</title><p>Holotype male: BOLD Sample ID: DIPT-JS-2015-0272. BOLD Process ID: <ext-link xmlns:xlink="http://www.w3.org/1999/xlink" ext-link-type="uri" xlink:href="http://www.boldsystems.org/index.php/Public_RecordView?processid=SCFI741-16" xlink:type="simple">SCFI741-16</ext-link>. GenBank accession number: <ext-link xmlns:xlink="http://www.w3.org/1999/xlink" ext-link-type="uri" xlink:href="http://www.ncbi.nlm.nih.gov/nuccore/KY062992" xlink:type="simple">KY062992</ext-link>.</p><p>AATTTTATATTTTATTTTTGGAGCTTGATCTGGAATAGTGGGAACTTCTCTTAGAATTATTATTCGGACTGAATTAGGACATCCAGGAGCATTAATTGGTAATGACCAAATTTATAATGTTATTGTTACAGCTCATGCTTTTATTATAATTTTTTTTATAGTTATACCTATTATAATTGGAGGATTTGGAAATTGATTAGTTCCACTAATACTAGGAGCCCCTGATATAGCTTTTCCTCGAATAAATAATATAAGATTTTGGTTATTACCTCCTTCTCTTACATTATTACTTTCTAGAAGTTTAGTAGAAGCAGGGGCTGGAACTGGTTGAACAGTTTACCCTCCCCTTTCTTCAACTATTGCTCATGCTGGCGCATCAGTTGATTTAGCTATTTTTTCTTTACATTTAGCAGGTATTTCATCAATTTTAGGGGCAGTTAATTTTATTACTACCATTATTAATATACGAGCTCCTGGAATCACTTTTGATCGTTTACCTTTATTTGTTTGATCTGTTCTTATTACAGCAGTATTACTATTATTATCTTTACCCGTATTAGCAGGAGCTATTACTATACTATTAACAGACCGAAATCTTAATACTTCATTTTTTGACCCTGCAGGGGGAGGAGATCCTATTTTATACCAACATTTATTT</p><p>The holotype male is the only member of the BIN <ext-link xmlns:xlink="http://www.w3.org/1999/xlink" ext-link-type="uri" xlink:href="http://www.boldsystems.org/index.php/Public_BarcodeCluster?clusteruri=BOLD:ADD3565" xlink:type="simple">BOLD:ADD3565</ext-link>. This specimen has no very close matches in BOLD database. The closest matches are 44 <italic><tp:taxon-name><tp:taxon-name-part taxon-name-part-type="genus">Phronia</tp:taxon-name-part></tp:taxon-name></italic> specimens, whose similarities to the new species range between 96,74 - 96,01. One of these specimens is assigned to <italic><tp:taxon-name><tp:taxon-name-part taxon-name-part-type="genus">P.</tp:taxon-name-part> <tp:taxon-name-part taxon-name-part-type="species">braueri</tp:taxon-name-part></tp:taxon-name></italic>, the sister species of <italic><tp:taxon-name><tp:taxon-name-part taxon-name-part-type="genus">P.</tp:taxon-name-part> <tp:taxon-name-part taxon-name-part-type="species">reducta</tp:taxon-name-part></tp:taxon-name></italic> sp.n. That <italic><tp:taxon-name><tp:taxon-name-part taxon-name-part-type="genus">P.</tp:taxon-name-part> <tp:taxon-name-part taxon-name-part-type="species">braueri</tp:taxon-name-part></tp:taxon-name></italic> specimen is collected from Norway and was identified by J. Kjaerandsen (unpublished record).</p></tp:treatment-sec><tp:treatment-sec><!--Section generated to contain objects referenced in tp:taxon-treatment.--><fig-group id="F3532069" position="float" orientation="portrait"><caption><p><italic><tp:taxon-name><tp:taxon-name-part taxon-name-part-type="genus">Phronia</tp:taxon-name-part> <tp:taxon-name-part taxon-name-part-type="species">reducta</tp:taxon-name-part></tp:taxon-name></italic> Salmela sp.n., holotype male, hypopygium.</p></caption><fig id="F3532074" position="float" orientation="portrait"><label>Figure 11a.</label><caption><p>Cerci (cerc), dorsal view.</p></caption><graphic xmlns:xlink="http://www.w3.org/1999/xlink" xlink:href="bdj-05-e11760-g011_a.jpg" xlink:type="simple" position="float" orientation="portrait" id="oo_123615.jpg"/></fig><fig id="F3532075" position="float" orientation="portrait"><label>Figure 11b.</label><caption><p>Hypopygium, dorsal view. gst=gonostylus, par=parameres, aed=aedeagus.</p></caption><graphic xmlns:xlink="http://www.w3.org/1999/xlink" xlink:href="bdj-05-e11760-g011_b.jpg" xlink:type="simple" position="float" orientation="portrait" id="oo_123616.jpg"/></fig><fig id="F3532076" position="float" orientation="portrait"><label>Figure 11c.</label><caption><p>Hypopygium, ventral view. a.v.m.gc=ventroapical margin of gonocoxites.</p></caption><graphic xmlns:xlink="http://www.w3.org/1999/xlink" xlink:href="bdj-05-e11760-g011_c.jpg" xlink:type="simple" position="float" orientation="portrait" id="oo_123618.jpg"/></fig><fig id="F3532077" position="float" orientation="portrait"><label>Figure 11d.</label><caption><p>Gonostylus, outer lateral view. d.l.gst=dorsal lobe of gonostylus. 1-4, outgrowths of the gonostylus, see text.</p></caption><graphic xmlns:xlink="http://www.w3.org/1999/xlink" xlink:href="bdj-05-e11760-g011_d.jpg" xlink:type="simple" position="float" orientation="portrait" id="oo_123619.jpg"/></fig><fig id="F3532078" position="float" orientation="portrait"><label>Figure 11e.</label><caption><p>Gonostylus, inner lateral view. v.l.gst=ventral lobe of gonostylus.</p></caption><graphic xmlns:xlink="http://www.w3.org/1999/xlink" xlink:href="bdj-05-e11760-g011_e.jpg" xlink:type="simple" position="float" orientation="portrait" id="oo_123620.jpg"/></fig><fig id="F3532079" position="float" orientation="portrait"><label>Figure 11f.</label><caption><p>Aedeagus and parameres, dorsal view. Insert shows apices of parameres in lateral view.</p></caption><graphic xmlns:xlink="http://www.w3.org/1999/xlink" xlink:href="bdj-05-e11760-g011_f.jpg" xlink:type="simple" position="float" orientation="portrait" id="oo_123621.jpg"/></fig></fig-group><fig id="F3532074" position="float" orientation="portrait"><label>Figure 11a.</label><caption><p>Cerci (cerc), dorsal view.</p></caption><graphic xmlns:xlink="http://www.w3.org/1999/xlink" xlink:href="bdj-05-e11760-g011_a.jpg" xlink:type="simple" position="float" orientation="portrait" id="oo_123615.jpg"/></fig><fig id="F3532076" position="float" orientation="portrait"><label>Figure 11c.</label><caption><p>Hypopygium, ventral view. a.v.m.gc=ventroapical margin of gonocoxites.</p></caption><graphic xmlns:xlink="http://www.w3.org/1999/xlink" xlink:href="bdj-05-e11760-g011_c.jpg" xlink:type="simple" position="float" orientation="portrait" id="oo_123618.jpg"/></fig><fig id="F3532077" position="float" orientation="portrait"><label>Figure 11d.</label><caption><p>Gonostylus, outer lateral view. d.l.gst=dorsal lobe of gonostylus. 1-4, outgrowths of the gonostylus, see text.</p></caption><graphic xmlns:xlink="http://www.w3.org/1999/xlink" xlink:href="bdj-05-e11760-g011_d.jpg" xlink:type="simple" position="float" orientation="portrait" id="oo_123619.jpg"/></fig><fig id="F3532078" position="float" orientation="portrait"><label>Figure 11e.</label><caption><p>Gonostylus, inner lateral view. v.l.gst=ventral lobe of gonostylus.</p></caption><graphic xmlns:xlink="http://www.w3.org/1999/xlink" xlink:href="bdj-05-e11760-g011_e.jpg" xlink:type="simple" position="float" orientation="portrait" id="oo_123620.jpg"/></fig><fig id="F3532075" position="float" orientation="portrait"><label>Figure 11b.</label><caption><p>Hypopygium, dorsal view. gst=gonostylus, par=parameres, aed=aedeagus.</p></caption><graphic xmlns:xlink="http://www.w3.org/1999/xlink" xlink:href="bdj-05-e11760-g011_b.jpg" xlink:type="simple" position="float" orientation="portrait" id="oo_123616.jpg"/></fig><fig id="F3532079" position="float" orientation="portrait"><label>Figure 11f.</label><caption><p>Aedeagus and parameres, dorsal view. Insert shows apices of parameres in lateral view.</p></caption><graphic xmlns:xlink="http://www.w3.org/1999/xlink" xlink:href="bdj-05-e11760-g011_f.jpg" xlink:type="simple" position="float" orientation="portrait" id="oo_123621.jpg"/></fig><fig id="F3531642" position="float" orientation="portrait"><label>Figure 3.</label><caption><p>Collecting sites of the new fungus gnat species <italic><tp:taxon-name><tp:taxon-name-part taxon-name-part-type="genus">Orfelia</tp:taxon-name-part> <tp:taxon-name-part taxon-name-part-type="species">boreoalpina</tp:taxon-name-part></tp:taxon-name></italic> Salmela sp.n., <italic><tp:taxon-name><tp:taxon-name-part taxon-name-part-type="genus">Phronia</tp:taxon-name-part> <tp:taxon-name-part taxon-name-part-type="species">reducta</tp:taxon-name-part></tp:taxon-name></italic> Salmela sp.n. and <italic><tp:taxon-name><tp:taxon-name-part taxon-name-part-type="genus">P.</tp:taxon-name-part> <tp:taxon-name-part taxon-name-part-type="species">prolongata</tp:taxon-name-part></tp:taxon-name></italic> Salmela sp.n.</p></caption><graphic xmlns:xlink="http://www.w3.org/1999/xlink" xlink:href="bdj-05-e11760-g003.png" position="float" id="oo_117285.png" orientation="portrait" xlink:type="simple"/></fig><fig id="F3532091" position="float" orientation="portrait"><label>Figure 12.</label><caption><p>Original illustration of "<italic><tp:taxon-name><tp:taxon-name-part taxon-name-part-type="genus">Phronia</tp:taxon-name-part> <tp:taxon-name-part taxon-name-part-type="species">braueri</tp:taxon-name-part></tp:taxon-name></italic>" (=<italic><tp:taxon-name><tp:taxon-name-part taxon-name-part-type="genus">P.</tp:taxon-name-part> <tp:taxon-name-part taxon-name-part-type="species">reducta</tp:taxon-name-part></tp:taxon-name></italic> sp.n.) by G.P. Ostroverkhova. This illustration was published in <xref ref-type="bibr" rid="B3531407">Ostroverkhova 1979</xref> and is reproduced here because the original publication is not easily available.</p></caption><graphic xmlns:xlink="http://www.w3.org/1999/xlink" xlink:href="bdj-05-e11760-g012.jpg" position="float" id="oo_117526.jpg" orientation="portrait" xlink:type="simple"/></fig><fig-group id="F3532080" position="float" orientation="portrait"><caption><p><italic><tp:taxon-name><tp:taxon-name-part taxon-name-part-type="genus">Phronia</tp:taxon-name-part> <tp:taxon-name-part taxon-name-part-type="species">braueri</tp:taxon-name-part></tp:taxon-name></italic> Dziedzicki, male hypopygium. The specimen (MYCE-JS-2013-0014, JES) is collected from Finland, Lkor: Savukoski, Joutenoja, 16.8.-18.9.2012, J. Salmela leg. Please see Fig. <xref ref-type="fig" rid="F3532069">11</xref> for abbreviations and numbering.</p></caption><fig id="F3532085" position="float" orientation="portrait"><label>Figure 13a.</label><caption><p>Hypopygium, dorsal view. Insert shows apices of parameres in lateral view.</p></caption><graphic xmlns:xlink="http://www.w3.org/1999/xlink" xlink:href="bdj-05-e11760-g013_a.jpg" xlink:type="simple" position="float" orientation="portrait" id="oo_123622.jpg"/></fig><fig id="F3532086" position="float" orientation="portrait"><label>Figure 13b.</label><caption><p>Hypopygium, ventral view.</p></caption><graphic xmlns:xlink="http://www.w3.org/1999/xlink" xlink:href="bdj-05-e11760-g013_b.jpg" xlink:type="simple" position="float" orientation="portrait" id="oo_123623.jpg"/></fig><fig id="F3532087" position="float" orientation="portrait"><label>Figure 13c.</label><caption><p>Gonostylus, inner lateral view.</p></caption><graphic xmlns:xlink="http://www.w3.org/1999/xlink" xlink:href="bdj-05-e11760-g013_c.jpg" xlink:type="simple" position="float" orientation="portrait" id="oo_123624.jpg"/></fig><fig id="F3532088" position="float" orientation="portrait"><label>Figure 13d.</label><caption><p>Gonostylus, outer lateral view.</p></caption><graphic xmlns:xlink="http://www.w3.org/1999/xlink" xlink:href="bdj-05-e11760-g013_d.jpg" xlink:type="simple" position="float" orientation="portrait" id="oo_123625.jpg"/></fig></fig-group></tp:treatment-sec><ref-list><ref id="B3531407"><element-citation xmlns:xlink="http://www.w3.org/1999/xlink" publication-type="book" xlink:type="simple"><person-group person-group-type="author"><name name-style="western"><surname>Ostroverkhova</surname><given-names>G. P.</given-names></name></person-group><year>1979</year><source>Fungus-gnats (<tp:taxon-name><tp:taxon-name-part taxon-name-part-type="order">Diptera</tp:taxon-name-part></tp:taxon-name>, <tp:taxon-name><tp:taxon-name-part taxon-name-part-type="superfamily">Mycetophiloidea</tp:taxon-name-part></tp:taxon-name>) of Siberia</source><publisher-name>Izdatel'stvo Tomskogo Universiteta</publisher-name><publisher-loc>Tomsk</publisher-loc><size units="page">308</size><comment content-type="language">Russian</comment></element-citation></ref><ref id="B3531567"><element-citation xmlns:xlink="http://www.w3.org/1999/xlink" publication-type="article" xlink:type="simple"><person-group person-group-type="author"><name name-style="western"><surname>Winnertz</surname><given-names>J.</given-names></name></person-group><year>1863</year><article-title>Beitrag zu einer Monographie der Pilzmücken</article-title><source>Verh. Zool.-Bot. Ges. Wien</source><volume>13</volume><fpage>637</fpage><lpage>964</lpage></element-citation></ref><ref id="B3531577"><element-citation xmlns:xlink="http://www.w3.org/1999/xlink" publication-type="chapter" xlink:type="simple"><person-group person-group-type="author"><name name-style="western"><surname>Hackman</surname><given-names>W.</given-names></name><name name-style="western"><surname>Laštovka</surname><given-names>P.</given-names></name><name name-style="western"><surname>Matile</surname><given-names>L.</given-names></name><name name-style="western"><surname>Väisänen</surname><given-names>R.</given-names></name></person-group><year>1988</year><chapter-title>Family <tp:taxon-name><tp:taxon-name-part taxon-name-part-type="family">Mycetophilidae</tp:taxon-name-part></tp:taxon-name> (<tp:taxon-name><tp:taxon-name-part taxon-name-part-type="family">Fungivoridae</tp:taxon-name-part></tp:taxon-name>)</chapter-title><person-group person-group-type="editor"><name name-style="western"><surname>Soós</surname><given-names>A.</given-names></name><name name-style="western"><surname>Papp</surname><given-names>L.</given-names></name></person-group><source>Catalogue of Palaearctic <tp:taxon-name><tp:taxon-name-part taxon-name-part-type="order">Diptera</tp:taxon-name-part></tp:taxon-name>. Volume 3. <tp:taxon-name><tp:taxon-name-part taxon-name-part-type="family">Ceratopogonidae</tp:taxon-name-part></tp:taxon-name> - <tp:taxon-name><tp:taxon-name-part taxon-name-part-type="family">Mycetophilidae</tp:taxon-name-part></tp:taxon-name></source><publisher-name>Akadémiai Kiadó</publisher-name><publisher-loc>Budapest</publisher-loc></element-citation></ref><ref id="B3530758"><element-citation xmlns:xlink="http://www.w3.org/1999/xlink" publication-type="article" xlink:type="simple"><person-group person-group-type="author"><name name-style="western"><surname>Hackman</surname><given-names>W.</given-names></name></person-group><year>1970</year><article-title>New species of the genus <tp:taxon-name><tp:taxon-name-part taxon-name-part-type="genus">Phronia</tp:taxon-name-part></tp:taxon-name> Winnertz (<tp:taxon-name><tp:taxon-name-part taxon-name-part-type="order">Diptera</tp:taxon-name-part></tp:taxon-name>, <tp:taxon-name><tp:taxon-name-part taxon-name-part-type="family">Mycetophilidae</tp:taxon-name-part></tp:taxon-name>) from Eastern Fennoscandia and notes on the synonymies in this genus</article-title><source>Notulae entomologicae</source><volume>50</volume><fpage>41</fpage><lpage>60</lpage></element-citation></ref><ref id="B3530841"><element-citation xmlns:xlink="http://www.w3.org/1999/xlink" publication-type="article" xlink:type="simple"><person-group person-group-type="author"><name name-style="western"><surname>Kurina</surname><given-names>O.</given-names></name></person-group><year>2004</year><article-title>Redescription of <tp:taxon-name><tp:taxon-name-part taxon-name-part-type="genus">Sciophila</tp:taxon-name-part></tp:taxon-name> nitens Winnertz (<tp:taxon-name><tp:taxon-name-part taxon-name-part-type="order">Diptera</tp:taxon-name-part></tp:taxon-name>: <tp:taxon-name><tp:taxon-name-part taxon-name-part-type="family">Mycetophilidae</tp:taxon-name-part></tp:taxon-name>) with a new synonymization</article-title><source>Entomologica Fennica</source><volume>15</volume><fpage>193</fpage><lpage>197</lpage></element-citation></ref><ref id="B3531591"><element-citation xmlns:xlink="http://www.w3.org/1999/xlink" publication-type="book" xlink:type="simple"><person-group person-group-type="author"><name name-style="western"><surname>Evenhuis</surname><given-names>N.</given-names></name></person-group><year>1997</year><source>Literatura Taxonomica Dipterorum (1758–1930)</source><publisher-name>Backhuys Publishers</publisher-name><publisher-loc>Leiden</publisher-loc><size units="page">450</size></element-citation></ref></ref-list></tp:taxon-treatment>
